# Supplementary material for: Multi-omics analysis of the cervical epithelial integrity of women using depot medroxyprogesterone acetate
Source: PLoS Pathog. 2022 May 9;18(5):e1010494. doi: 10.1371/journal.ppat.1010494 (PMC9119532; doi:10.1371/journal.ppat.1010494)
Supplement: S2 Table — (XLSX) [file ppat.1010494.s007.xlsx]

## Sheet: S2 Table
S2 Table. All differentially expressed genes (FDR adjusted p<0.05) between the DMPA and control group.
Gene ID/Entrez	Gene symbol	Log2 fold change	P-value	FDR adjusted p-value
UPREGULATED IN DMPA
9249	DHRS3	0.806124	6.00442e-11	4.37148e-07
85027	SMIM3	0.792074	6.12221e-11	4.37148e-07
6764	ST5	0.420252	2.04337e-10	7.82916e-07
3169	FOXA1	0.858353	2.82965e-10	8.67345e-07
4088	SMAD3	0.646831	3.45754e-10	8.83171e-07
6714	SRC	0.386961	7.30526e-10	1.3995e-06
153090	DAB2IP	0.476555	9.32352e-10	1.54894e-06
10253	SPRY2	0.582624	1.01066e-09	1.54894e-06
8412	BCAR3	0.680679	1.80373e-09	2.30366e-06
55092	TMEM51	0.526291	2.04138e-09	2.40663e-06
79180	EFHD2	0.802959	2.83837e-09	2.71881e-06
5362	PLXNA2	0.550801	2.60364e-09	2.71881e-06
2185	PTK2B	0.530535	2.66493e-09	2.71881e-06
8761	PABPC4	0.225695	6.08155e-09	3.99048e-06
9600	PITPNM1	0.72528	7.75647e-09	4.24556e-06
2036	EPB41L1	0.543566	8.18491e-09	4.32558e-06
476	ATP1A1	0.49473	1.20508e-08	5.77157e-06
6581	SLC22A3	0.720916	1.38638e-08	6.43868e-06
9926	LPGAT1	0.3864	1.71432e-08	7.29824e-06
5604	MAP2K1	0.446226	2.61966e-08	9.7924e-06
127534	GJB4	0.930476	3.64482e-08	1.18852e-05
6311	ATXN2	0.30762	3.5508e-08	1.18852e-05
6662	SOX9	1.41455	3.36692e-08	1.18852e-05
64101	LRRC4	0.91248	4.09044e-08	1.27939e-05
911	CD1C	0.828844	5.67245e-08	1.58065e-05
388325	SCIMP	1.29616	8.11116e-08	2.09319e-05
2000	ELF4	0.358603	8.28263e-08	2.09319e-05
2289	FKBP5	0.590459	9.11142e-08	2.21653e-05
4179	CD46	0.637247	9.59166e-08	2.26157e-05
9957	HS3ST1	1.27481	1.10623e-07	2.5623e-05
79073	TMEM109	0.31375	1.12015e-07	2.5623e-05
4311	MME	1.31135	1.23816e-07	2.59945e-05
6385	SDC4	0.549859	1.19337e-07	2.59945e-05
2568	GABRP	2.95952	1.37278e-07	2.84314e-05
842	CASP9	0.516356	1.48885e-07	2.93029e-05
3176	HNMT	0.626611	1.54744e-07	2.93029e-05
311	ANXA11	0.646614	1.60606e-07	2.93029e-05
90161	HS6ST2	1.90126	1.59793e-07	2.93029e-05
220	ALDH1A3	1.20104	1.65207e-07	2.97878e-05
1366	CLDN7	0.892325	1.88926e-07	3.2172e-05
100128750	RBPMS-AS1	1.16594	2.04507e-07	3.31458e-05
9982	FGFBP1	0.845654	2.16463e-07	3.37686e-05
115004	CGAS	0.582422	2.33402e-07	3.5417e-05
1021	CDK6	0.535037	2.3218e-07	3.5417e-05
3267	AGFG1	0.34742	2.4776e-07	3.63215e-05
1846	DUSP4	2.00346	2.47425e-07	3.63215e-05
1436	CSF1R	0.561942	2.55353e-07	3.69202e-05
9423	NTN1	1.09081	2.60399e-07	3.72979e-05
9124	PDLIM1	0.329323	2.73493e-07	3.88107e-05
9582	APOBEC3B	1.31913	2.81406e-07	3.92075e-05
388610	TRNP1	0.69704	2.91775e-07	4.0286e-05
221188	ADGRG5	0.880917	2.99028e-07	4.03165e-05
27201	GPR78	0.913932	3.20323e-07	4.18633e-05
11030	RBPMS	0.799616	3.70945e-07	4.63185e-05
9618	TRAF4	0.728921	4.48509e-07	5.21777e-05
58526	MID1IP1	0.358391	4.49396e-07	5.21777e-05
5915	RARB	1.03283	4.53771e-07	5.22894e-05
139221	PWWP3B	2.37008	4.60417e-07	5.26593e-05
5800	PTPRO	0.719512	5.55298e-07	6.03581e-05
4650	MYO9B	0.357214	5.68627e-07	6.08504e-05
6546	SLC8A1	0.737178	6.49637e-07	6.5936e-05
51422	PRKAG2	0.302667	6.46978e-07	6.5936e-05
57636	ARHGAP23	0.546401	7.19491e-07	7.20713e-05
200315	APOBEC3A	2.22836	7.1649e-07	7.20713e-05
121274	ZNF641	0.326411	8.23351e-07	7.88667e-05
7483	WNT9A	0.829633	8.4855e-07	7.93317e-05
687	KLF9	0.693069	8.54087e-07	7.93317e-05
160777	CCDC60	1.63743	8.48173e-07	7.93317e-05
11252	PACSIN2	0.255416	8.53301e-07	7.93317e-05
5724	PTAFR	0.847966	8.71112e-07	7.97131e-05
3914	LAMB3	0.52825	8.73796e-07	7.97131e-05
79895	ATP8B4	0.809066	8.66211e-07	7.97131e-05
51332	SPTBN5	0.7147	9.32517e-07	8.3761e-05
942	CD86	0.685536	1.0058e-06	8.75847e-05
200197	TMEM51-AS1	0.765286	1.05987e-06	9.12556e-05
55057	CRYBG2	0.49299	1.08256e-06	9.22235e-05
5029	P2RY2	0.454618	1.08314e-06	9.22235e-05
2119	ETV5	0.596734	1.10319e-06	9.28984e-05
9948	WDR1	0.289011	1.13792e-06	9.46737e-05
693199	MIR614	1.60792	1.14281e-06	9.46737e-05
2122	MECOM	0.712348	1.15999e-06	9.50692e-05
56606	SLC2A9	0.499376	1.17232e-06	9.55688e-05
202309	GAPT	0.942977	1.33367e-06	0.000105905
4026	LPP	0.347539	1.39568e-06	0.000110259
1001	CDH3	0.825005	1.44407e-06	0.000112917
30845	EHD3	0.853736	1.47812e-06	0.000113837
54853	WDR55	0.302119	1.63146e-06	0.000123781
2561	GABRB2	1.61248	1.6608e-06	0.000124163
3038	HAS3	0.87221	1.66029e-06	0.000124163
10462	CLEC10A	0.818733	1.79673e-06	0.000133027
440854	CAPN14	2.64048	2.02357e-06	0.000145602
57522	SRGAP1	0.599046	2.1626e-06	0.000150655
79739	TTLL7	1.3416	2.30217e-06	0.000158933
26030	PLEKHG3	0.366302	2.37432e-06	0.000163179
826	CAPNS1	0.306107	2.75066e-06	0.000185712
23584	VSIG2	1.31697	2.78939e-06	0.000186094
22877	MLXIP	0.31669	2.79191e-06	0.000186094
714	C1QC	0.989882	3.01023e-06	0.000197444
3675	ITGA3	0.442103	3.01462e-06	0.000197444
23133	PHF8	0.248815	3.03233e-06	0.000197759
1488	CTBP2	0.224189	3.09274e-06	0.000200845
100507507	LOC100507507	0.539358	3.39e-06	0.000212931
7704	ZBTB16	1.59114	3.38775e-06	0.000212931
169166	SNX31	1.82449	3.55297e-06	0.000219568
2329	FMO4	0.508072	3.80995e-06	0.000232441
3927	LASP1	0.237086	3.79641e-06	0.000232441
9899	SV2B	1.28822	3.93084e-06	0.000238119
241	ALOX5AP	0.608863	4.05913e-06	0.000242063
54491	OTULINL	0.453103	4.13012e-06	0.000242775
23601	CLEC5A	0.623233	4.16611e-06	0.000242775
56649	TMPRSS4	1.25518	4.12493e-06	0.000242775
2774	GNAL	0.578682	4.15317e-06	0.000242775
54972	TMEM132A	0.74352	4.20101e-06	0.000242961
654790	PCP4L1	0.783232	4.33416e-06	0.000249719
79152	FA2H	0.853268	4.4153e-06	0.000252496
6565	SLC15A2	1.34423	4.56811e-06	0.0002593
84868	HAVCR2	0.64837	4.78402e-06	0.000269559
3786	KCNQ3	1.03066	4.98617e-06	0.000278898
84271	POLDIP3	0.175328	5.18549e-06	0.000287945
57584	ARHGAP21	0.377919	5.388e-06	0.000291321
59277	NTN4	0.727628	5.39836e-06	0.000291321
10993	SDS	1.48529	5.39194e-06	0.000291321
117157	SH2D1B	1.64832	5.71927e-06	0.000307452
824	CAPN2	0.353349	5.97247e-06	0.000315635
10801	SEPTIN9	0.359188	5.96296e-06	0.000315635
54847	SIDT1	1.1743	6.15728e-06	0.000323974
3691	ITGB4	0.416153	6.17255e-06	0.000323974
955	ENTPD6	0.387412	6.53066e-06	0.000335869
9580	SOX13	0.403783	6.69785e-06	0.000341174
11221	DUSP10	0.858945	6.71912e-06	0.000341174
55677	IWS1	0.1494	6.74952e-06	0.000341174
5062	PAK2	0.200636	6.76189e-06	0.000341174
6916	TBXAS1	0.408903	7.29022e-06	0.000360419
58191	CXCL16	0.437904	7.32618e-06	0.000361032
3694	ITGB6	0.746484	7.38012e-06	0.000361526
2274	FHL2	0.531687	7.78933e-06	0.000374229
168374	ZNF92	0.608049	7.71847e-06	0.000374229
1495	CTNNA1	0.179398	7.87326e-06	0.000374798
25841	ABTB2	0.778764	8.64463e-06	0.000402698
634	CEACAM1	1.18251	8.87028e-06	0.000410035
3185	HNRNPF	0.196584	9.28355e-06	0.000422195
120376	COLCA2	0.906865	9.67931e-06	0.000438891
399948	COLCA1	1.29761	9.94628e-06	0.000447028
9052	GPRC5A	1.13649	9.94443e-06	0.000447028
5829	PXN	0.409096	1.01643e-05	0.000454163
51284	TLR7	0.878903	1.06359e-05	0.000469755
2268	FGR	0.560971	1.06824e-05	0.000470456
25939	SAMHD1	0.51263	1.11001e-05	0.00048638
79623	GALNT14	0.796287	1.12727e-05	0.000491639
87	ACTN1	0.452276	1.21096e-05	0.000512685
112597	CYTOR	0.939373	1.2196e-05	0.000514921
285513	GPRIN3	0.702114	1.25165e-05	0.000524804
3783	KCNN4	1.13656	1.29335e-05	0.000535727
7462	LAT2	0.676979	1.31454e-05	0.000541576
7409	VAV1	0.785938	1.34216e-05	0.000551473
9181	ARHGEF2	0.39128	1.39248e-05	0.00056924
10018	BCL2L11	0.365227	1.40733e-05	0.00056924
8728	ADAM19	0.761144	1.40097e-05	0.00056924
105371730	LOC105371730	1.90509	1.40327e-05	0.00056924
3689	ITGB2	0.585252	1.43844e-05	0.000580146
7533	YWHAH	0.231391	1.4452e-05	0.000581341
7881	KCNAB1	0.789474	1.60107e-05	0.000636157
23541	SEC14L2	0.632398	1.68382e-05	0.000661149
8436	CAVIN2	0.657007	1.73984e-05	0.000676818
1829	DSG2	0.440219	1.73996e-05	0.000676818
117854	TRIM6	0.689107	1.75879e-05	0.00068241
81559	TRIM11	0.360868	1.79517e-05	0.000693882
4585	MUC4	1.70078	1.80745e-05	0.000696003
89790	SIGLEC10	0.68352	1.82175e-05	0.000698003
4128	MAOA	0.485742	1.81988e-05	0.000698003
84951	TNS4	0.473288	1.84901e-05	0.000704922
51296	SLC15A3	0.57901	1.90999e-05	0.000722779
51474	LIMA1	0.326248	1.9546e-05	0.000737839
637	BID	0.512779	1.97464e-05	0.00074175
4818	NKG7	0.664046	2.00295e-05	0.000750544
64129	TINAGL1	0.96627	2.06474e-05	0.000771811
50617	ATP6V0A4	2.15115	2.14964e-05	0.00079578
54809	SAMD9	0.668464	2.15583e-05	0.00079615
114548	NLRP3	0.633728	2.26329e-05	0.000829695
125965	COX6B2	1.31131	2.26832e-05	0.000829695
10079	ATP9A	0.316793	2.28257e-05	0.000832556
56905	C15orf39	0.293423	2.29632e-05	0.000833967
713	C1QB	0.96597	2.3361e-05	0.000840447
29062	WDR91	0.283788	2.38991e-05	0.000855789
313	AOAH	0.686089	2.39614e-05	0.000856018
9674	KIAA0040	0.454744	2.44556e-05	0.000869622
5327	PLAT	1.65893	2.49488e-05	0.000885104
2870	GRK6	0.237896	2.51556e-05	0.000890382
116113	FOXP4	0.360151	2.52177e-05	0.000890521
30844	EHD4	0.443043	2.53091e-05	0.000891693
200734	SPRED2	0.252706	2.56024e-05	0.000897899
283459	GATC	0.164353	2.67976e-05	0.000926371
3397	ID1	0.61219	2.77102e-05	0.000943029
3788	KCNS2	1.58561	2.82973e-05	0.000957359
200634	KRTCAP3	0.392374	2.8515e-05	0.000962601
10447	FAM3C	0.468557	2.94903e-05	0.000983656
197259	MLKL	0.292429	2.94515e-05	0.000983656
26207	PITPNC1	0.479877	3.00126e-05	0.000997774
3655	ITGA6	0.323418	3.21018e-05	0.00105198
56262	LRRC8A	0.418251	3.21105e-05	0.00105198
11135	CDC42EP1	0.427053	3.2645e-05	0.00106224
64344	HIF3A	1.54806	3.30888e-05	0.0010744
1580	CYP4B1	1.09849	3.31761e-05	0.00107496
79905	TMC7	0.630837	3.53401e-05	0.00113074
10276	NET1	0.333905	3.61062e-05	0.00114568
285943	HOXA-AS2	0.777712	3.64638e-05	0.00115226
80196	RNF34	0.152104	3.6891e-05	0.00116336
9851	KIAA0753	0.287982	3.72532e-05	0.00117237
84002	B3GNT5	0.345436	3.77558e-05	0.00118575
148932	MOB3C	0.229517	3.83055e-05	0.00119566
3991	LIPE	0.62906	3.9055e-05	0.00120563
8537	BCAS1	0.942057	3.90967e-05	0.00120563
2886	GRB7	0.410672	3.93669e-05	0.00120821
84280	BTBD10	0.226713	3.98136e-05	0.00121793
3560	IL2RB	0.561957	3.99925e-05	0.00121854
84687	PPP1R9B	0.255303	4.03296e-05	0.00122637
747	DAGLA	0.761923	4.15567e-05	0.00124985
3866	KRT15	0.530296	4.14926e-05	0.00124985
1536	CYBB	0.717519	4.14462e-05	0.00124985
1388	ATF6B	2.34235	4.21548e-05	0.00126185
3749	KCNC4	0.360061	4.26188e-05	0.0012719
8797	TNFRSF10A	0.340684	4.29732e-05	0.00127637
65249	ZSWIM4	0.415469	4.32625e-05	0.00127754
3055	HCK	0.469038	4.31798e-05	0.00127754
3684	ITGAM	0.662355	4.37571e-05	0.00128966
51246	SHISA5	0.401729	4.50652e-05	0.00132059
219972	MPEG1	0.577198	4.58456e-05	0.0013358
54507	ADAMTSL4	0.66246	4.63019e-05	0.00134398
55625	ZDHHC7	0.163756	4.62793e-05	0.00134398
51593	SRRT	0.193665	4.69689e-05	0.00135309
51816	ADA2	0.599259	4.69266e-05	0.00135309
388561	ZNF761	0.251267	4.72232e-05	0.00135532
10645	CAMKK2	0.202373	4.8032e-05	0.00137339
84817	TXNDC17	0.363976	4.86905e-05	0.00138963
165530	CLEC4F	0.955706	4.89639e-05	0.00139483
207	AKT1	0.163899	4.953e-05	0.00140834
124739	USP43	0.391032	5.05962e-05	0.0014307
11001	SLC27A2	0.802897	5.07016e-05	0.00143104
57154	SMURF1	0.248654	5.31306e-05	0.00148828
8795	TNFRSF10B	0.38603	5.36113e-05	0.001494
5580	PRKCD	0.212119	5.37804e-05	0.00149589
3663	IRF5	0.362279	5.40644e-05	0.00149871
57630	SH3RF1	0.366537	5.46293e-05	0.00150584
22955	SCMH1	0.264238	5.64608e-05	0.00155075
2004	ELK3	0.221116	5.67119e-05	0.00155486
55030	FBXO34	0.328023	5.72942e-05	0.00156522
29956	CERS2	0.236239	5.77828e-05	0.00157576
2140	EYA3	0.176688	5.89306e-05	0.00159853
397	ARHGDIB	0.44439	6.01475e-05	0.00162292
3587	IL10RA	0.541838	6.06225e-05	0.00163
29940	DSE	0.230405	6.15528e-05	0.00164635
359948	IRF2BP2	0.209587	6.21983e-05	0.00165783
6688	SPI1	0.52059	6.21422e-05	0.00165783
81619	TSPAN14	0.210124	6.27304e-05	0.00166621
163782	KANK4	1.54642	6.30578e-05	0.00166913
9046	DOK2	0.565572	6.30152e-05	0.00166913
23636	NUP62	0.172541	6.34483e-05	0.00167657
11037	STON1	0.495243	6.43156e-05	0.00169139
7763	ZFAND5	0.29741	6.49846e-05	0.00170088
27350	APOBEC3C	0.275623	6.51775e-05	0.00170088
57552	NCEH1	0.69786	6.62522e-05	0.00171807
51537	MTFP1	0.404715	6.69456e-05	0.00173312
1524	CX3CR1	0.738842	6.71584e-05	0.0017357
2833	CXCR3	0.747249	6.74999e-05	0.00174159
4322	MMP13	1.91213	6.90904e-05	0.00177664
3822	KLRC2	1.1815	6.95352e-05	0.00178447
23141	ANKLE2	0.211337	6.96278e-05	0.00178447
51703	ACSL5	0.469027	6.98883e-05	0.00178816
84561	SLC12A8	0.721458	7.18809e-05	0.00182998
27242	TNFRSF21	0.697379	7.20065e-05	0.00183013
26999	CYFIP2	0.454266	7.24406e-05	0.00183812
8711	TNK1	0.280035	7.36696e-05	0.00186314
23327	NEDD4L	0.517201	7.39756e-05	0.00186779
4200	ME2	0.297453	7.53602e-05	0.0018965
3551	IKBKB	0.190881	7.62665e-05	0.00191008
10562	OLFM4	2.31104	7.78716e-05	0.00194059
55911	APOBR	0.429019	7.80774e-05	0.00194256
11010	GLIPR1	0.613818	7.88545e-05	0.00195554
55177	RMDN3	0.14342	8.13437e-05	0.00200108
284	ANGPT1	0.753719	8.16464e-05	0.00200322
439990	LINC00857	0.918503	8.17447e-05	0.00200322
23533	PIK3R5	0.465074	8.19745e-05	0.00200373
29943	PADI1	1.27405	8.30326e-05	0.00202069
59269	HIVEP3	0.413075	8.28246e-05	0.00202069
92595	ZNF764	0.290153	8.30637e-05	0.00202069
3937	LCP2	0.516043	8.56431e-05	0.00206314
339929	LPP-AS2	0.541312	8.65153e-05	0.00207501
57089	ENTPD7	0.516958	8.90529e-05	0.00211273
23373	CRTC1	0.318985	9.30265e-05	0.00218001
7296	TXNRD1	0.408141	9.35539e-05	0.00218902
5145	PDE6A	1.20291	9.54275e-05	0.00222606
64098	PARVG	0.513629	9.56566e-05	0.00222801
10949	HNRNPA0	0.158839	9.6554e-05	0.0022455
64063	PRSS22	0.77741	9.75555e-05	0.00226536
64231	MS4A6A	0.605917	9.85508e-05	0.00228075
54502	RBM47	0.302582	9.91588e-05	0.00228872
5802	PTPRS	0.325851	0.000102121	0.00234648
10875	FGL2	0.489624	0.000103349	0.00236263
7791	ZYX	0.448888	0.000107291	0.00242529
6567	SLC16A2	0.481628	0.000107195	0.00242529
719	C3AR1	0.723087	0.000111203	0.00250265
1577	CYP3A5	0.994199	0.000111907	0.0025111
9261	MAPKAPK2	0.191513	0.000116168	0.00258401
9015	TAF1A	0.285212	0.000116104	0.00258401
55331	ACER3	0.276173	0.00012025	0.00265938
6389	SDHA	0.308655	0.000122647	0.00270201
9830	TRIM14	0.27835	0.000123015	0.00270492
9447	AIM2	1.19458	0.000123808	0.00271844
7576	ZNF28	0.211539	0.000124985	0.00274038
59271	EVA1C	0.373238	0.000126268	0.00276454
860	RUNX2	0.572871	0.000127866	0.00278362
3601	IL15RA	0.457674	0.000129033	0.00280505
406	ARNTL	0.49902	0.000129585	0.00280907
57464	STRIP2	0.853674	0.000133236	0.00287286
124245	ZC3H18	0.205115	0.000134692	0.00289521
8880	FUBP1	0.177989	0.000136088	0.00291816
64333	ARHGAP9	0.546456	0.000140096	0.00299457
5920	PLAAT4	0.575759	0.000140416	0.00299723
10819	OR7E14P	0.490247	0.000140654	0.00299814
57648	KIAA1522	0.242405	0.000146666	0.003109
118738	ZNF488	0.400435	0.000146642	0.003109
963	CD53	0.545532	0.000151083	0.00318939
4064	CD180	1.35176	0.000151432	0.00319235
1520	CTSS	0.517599	0.000152717	0.00321502
3159	HMGA1	0.321799	0.000153238	0.00322157
302	ANXA2	0.266376	0.00015488	0.00324271
3417	IDH1	0.266655	0.000156599	0.00326326
4791	NFKB2	0.361965	0.000156711	0.00326326
83451	ABHD11	0.334036	0.000157961	0.00328482
8273	SLC10A3	0.241751	0.000158236	0.00328607
23067	SETD1B	0.230418	0.000158464	0.00328636
1806	DPYD	0.369974	0.000161449	0.00333023
342035	GLDN	0.841004	0.000165147	0.00339281
51599	LSR	0.268965	0.000165638	0.00339734
4542	MYO1F	0.511236	0.000166032	0.00339734
23761	PISD	0.204208	0.00016891	0.00344702
9416	DDX23	0.127554	0.00017279	0.00350752
3687	ITGAX	0.84705	0.000174318	0.00352918
6709	SPTAN1	0.19187	0.000176415	0.00355835
5318	PKP2	0.637083	0.000176123	0.00355835
2709	GJB5	0.293583	0.00017866	0.00359335
22998	LIMCH1	0.306061	0.00017943	0.00360413
4074	M6PR	0.151809	0.000180929	0.00362948
79572	ATP13A3	0.378192	0.000183995	0.00368614
79966	SCD5	0.417959	0.000185857	0.00370891
6372	CXCL6	2.88147	0.000187209	0.00372136
11314	CD300A	0.641662	0.000186994	0.00372136
9961	MVP	0.288418	0.000188107	0.00373435
412	STS	0.754537	0.000189135	0.00374991
5330	PLCB2	0.562009	0.000189633	0.00375493
26136	TES	0.229397	0.000190082	0.00375896
10935	PRDX3	0.173546	0.000193988	0.00382261
260293	CYP4X1	0.717103	0.00019518	0.00383012
9267	CYTH1	0.19344	0.000194945	0.00383012
3241	HPCAL1	0.322433	0.000195439	0.0038303
347735	SERINC2	0.506957	0.000196292	0.00383722
4957	ODF2	0.192452	0.000197537	0.00384683
5371	PML	0.285919	0.000199244	0.00387023
3566	IL4R	0.315922	0.00020043	0.00388834
23305	ACSL6	0.875595	0.000201221	0.00389876
3635	INPP5D	0.399357	0.000201815	0.00390532
4144	MAT2A	0.458916	0.000202845	0.0039107
5294	PIK3CG	0.486952	0.000203331	0.0039107
10261	IGSF6	0.637785	0.000203194	0.0039107
23062	GGA2	0.194393	0.000202646	0.0039107
9215	LARGE1	0.323293	0.000203369	0.0039107
51291	GMIP	0.224561	0.000203682	0.00391182
27134	TJP3	0.831708	0.000204278	0.00391836
1508	CTSB	0.242843	0.000205797	0.00392782
9466	IL27RA	0.494853	0.000205781	0.00392782
9537	TP53I11	0.468837	0.000206157	0.0039298
966	CD59	0.318102	0.000209166	0.00397728
10238	DCAF7	0.165514	0.000210204	0.00399206
387882	C12orf75	0.46452	0.000212819	0.00402178
23765	IL17RA	0.197815	0.000212651	0.00402178
23344	ESYT1	0.167864	0.000214141	0.00404178
6367	CCL22	0.622561	0.000217404	0.00409832
55450	CAMK2N1	0.829377	0.000218325	0.00410557
151313	FAHD2B	0.327281	0.000218203	0.00410557
114827	FHAD1	0.78822	0.000222674	0.00418223
4881	NPR1	0.512375	0.000224878	0.00420815
51586	MED15	0.209135	0.000225964	0.00422333
162073	ITPRIPL2	0.367023	0.000226614	0.00422517
154141	MBOAT1	0.43933	0.000229175	0.00425738
6195	RPS6KA1	0.252989	0.000229963	0.00426684
929	CD14	0.773517	0.000233407	0.00430363
22874	PLEKHA6	0.657283	0.000239964	0.00440745
256236	NAPSB	0.569737	0.000240129	0.00440745
132160	PPM1M	0.291011	0.000243124	0.00444643
126364	LRRC25	0.859808	0.000248459	0.00452242
5156	PDGFRA	0.852198	0.000249637	0.0045331
9334	B4GALT5	0.487051	0.000250278	0.00453936
1029	CDKN2A	0.936568	0.000251908	0.00455906
27143	PALD1	0.335868	0.000251959	0.00455906
3695	ITGB7	0.425012	0.000253872	0.00458535
79724	ZNF768	0.250462	0.000257651	0.00464014
9766	SUSD6	0.295301	0.000258218	0.00464489
127829	ARL8A	0.179413	0.000261571	0.00469166
55357	TBC1D2	0.295872	0.000262616	0.00470194
136	ADORA2B	0.369086	0.000264266	0.00472044
142	PARP1	0.154609	0.000265959	0.00473414
1017	CDK2	0.163931	0.000266922	0.00474027
122618	PLD4	0.680723	0.00026686	0.00474027
30009	TBX21	0.604411	0.000270905	0.00479007
5578	PRKCA	0.516621	0.000270977	0.00479007
376267	RAB15	0.390591	0.000272855	0.00481772
140	ADORA3	0.806506	0.000273546	0.00482435
5780	PTPN9	0.180454	0.000274393	0.00483373
23683	PRKD3	0.235004	0.000276127	0.00484001
57705	WDFY4	0.595373	0.000276329	0.00484001
11326	VSIG4	0.822912	0.000275996	0.00484001
51316	PLAC8	1.60751	0.000277888	0.00485183
5357	PLS1	0.494366	0.000282059	0.00491303
57594	HOMEZ	0.223463	0.0002821	0.00491303
344148	NCKAP5	0.371647	0.000282436	0.0049133
8671	SLC4A4	1.46498	0.000290233	0.00500976
6453	ITSN1	0.280106	0.000296438	0.00509388
23101	MCF2L2	0.797203	0.000299385	0.00512668
4430	MYO1B	0.552928	0.000302846	0.00517439
51564	HDAC7	0.231136	0.00030537	0.0052001
64805	P2RY12	0.939922	0.000307687	0.00523375
80024	SLC8B1	0.206768	0.000308706	0.00524527
56833	SLAMF8	0.586044	0.000310679	0.00527294
4321	MMP12	1.93408	0.00031279	0.00529703
1999	ELF3	0.603196	0.000319261	0.0053947
51202	DDX47	0.183286	0.000322923	0.00543859
7408	VASP	0.247165	0.000323989	0.00544566
221749	PXDC1	0.310179	0.000326319	0.00546575
7805	LAPTM5	0.437072	0.000336339	0.00559139
345079	SOWAHB	0.415151	0.000338066	0.00560737
51279	C1RL	0.346935	0.000343705	0.00567631
23779	ARHGAP8	0.51613	0.00035086	0.00576962
7094	TLN1	0.237235	0.000361038	0.00591794
754	PTTG1IP	0.201862	0.000364424	0.00596705
89796	NAV1	0.319231	0.000366253	0.00599061
128346	C1orf162	0.478825	0.000366872	0.00599433
2889	RAPGEF1	0.212815	0.000368531	0.00600862
3269	HRH1	0.54815	0.000372436	0.00605297
118788	PIK3AP1	0.617618	0.000378426	0.00612434
644943	RASSF10	0.440512	0.000379753	0.00613935
4033	LRMP	0.96413	0.00038374	0.00617772
4790	NFKB1	0.167469	0.000384935	0.00619047
6494	SIPA1	0.323245	0.000385808	0.006198
81844	TRIM56	0.368856	0.000391096	0.00626325
23534	TNPO3	0.133354	0.00039159	0.00626463
128178	EDARADD	0.414712	0.00039243	0.00627152
8828	NRP2	0.641435	0.000393312	0.00627906
54434	SSH1	0.217161	0.000395839	0.00629972
10658	CELF1	0.132914	0.000406937	0.00644955
5880	RAC2	0.461149	0.000409256	0.0064638
4478	MSN	0.270055	0.000409178	0.0064638
9404	LPXN	0.435736	0.000410524	0.00647294
2296	FOXC1	0.689408	0.000416569	0.00655476
8460	TPST1	0.418009	0.000418404	0.00657687
7841	MOGS	0.188381	0.000419981	0.00658816
4232	MEST	0.378576	0.000424992	0.00662607
284114	TMEM102	0.269037	0.000426818	0.00664103
90525	SHF	0.461369	0.000428795	0.00665153
1015	CDH17	1.16502	0.000433428	0.00670981
9516	LITAF	0.305203	0.00043704	0.00675208
51704	GPRC5B	0.426849	0.000443372	0.0068296
5819	NECTIN2	0.30779	0.000445882	0.00686103
9590	AKAP12	0.915894	0.000447223	0.00686624
23265	EXOC7	0.140422	0.00045532	0.00697126
4188	MDFI	0.446285	0.000460183	0.00702467
5255	PHKA1	0.225808	0.000459901	0.00702467
23264	ZC3H7B	0.163475	0.000468749	0.00712703
57403	RAB22A	0.224501	0.000472624	0.00716463
2919	CXCL1	2.45374	0.000479788	0.00725886
51067	YARS2	0.170369	0.00048088	0.00726821
642273	FAM110C	0.249084	0.000488158	0.00732627
9451	EIF2AK3	0.18029	0.000487389	0.00732627
29964	PRICKLE4	0.530604	0.000488204	0.00732627
3688	ITGB1	0.304526	0.000486146	0.00732627
54101	RIPK4	0.305822	0.000486608	0.00732627
4314	MMP3	1.66673	0.000491338	0.00736095
58527	ABRACL	0.371965	0.000491961	0.00736308
4296	MAP3K11	0.222694	0.000498362	0.00744195
4319	MMP10	2.20061	0.000504237	0.00751015
54055	CYP4F29P	1.47935	0.000512408	0.00761703
10425	ARIH2	0.124019	0.000513609	0.00762291
7038	TG	0.82167	0.000513798	0.00762291
51477	ISYNA1	0.513933	0.000514843	0.00763102
8527	DGKD	0.311532	0.000524318	0.00774633
8754	ADAM9	0.260482	0.000524644	0.00774633
51540	SCLY	0.203977	0.000528398	0.00779425
5778	PTPN7	0.472964	0.000529675	0.00780558
144097	SPINDOC	0.287476	0.000532342	0.00782982
124599	CD300LB	0.729352	0.000532115	0.00782982
51466	EVL	0.245951	0.00053583	0.00785849
80724	ACAD10	0.208805	0.000541377	0.00791713
7421	VDR	0.187565	0.000545835	0.00795197
7318	UBA7	0.378013	0.000551252	0.00802325
388591	RNF207	0.72764	0.000552625	0.00803561
151636	DTX3L	0.326954	0.000560607	0.0081243
51571	FAM49B	0.200151	0.000560845	0.0081243
331	XIAP	0.158574	0.000561655	0.00812835
2207	FCER1G	0.516925	0.000566308	0.00818024
10051	SMC4	0.401514	0.000567118	0.00818423
9985	REC8	0.588829	0.000568851	0.00820151
23283	CSTF2T	0.137958	0.000571023	0.00820535
139886	SPIN4	0.345263	0.000571258	0.00820535
5257	PHKB	0.162163	0.000574185	0.00823195
6949	TCOF1	0.227633	0.000583955	0.00832194
11273	ATXN2L	0.177391	0.000588577	0.00836784
57591	MRTFA	0.18914	0.000589492	0.00837308
10221	TRIB1	0.505286	0.000601072	0.00850602
2707	GJB3	0.233387	0.00060529	0.00851371
1107	CHD3	0.195226	0.000604494	0.00851371
22866	CNKSR2	0.686811	0.000608821	0.00854468
339761	CYP27C1	0.69861	0.000612718	0.00858365
369	ARAF	0.149741	0.000626038	0.00873035
11170	FAM107A	0.724395	0.000629379	0.00876099
101929693	RARA-AS1	0.475775	0.000629359	0.00876099
3683	ITGAL	0.484829	0.000631591	0.00877585
59307	SIGIRR	0.329417	0.000632416	0.00877936
6697	SPR	0.235401	0.000635356	0.00880422
340075	ARSI	0.569156	0.000643121	0.00890377
8538	BARX2	0.351231	0.000652231	0.00900549
79720	VPS37B	0.283765	0.000654537	0.00902092
285203	EOGT	0.203123	0.000662004	0.00910761
23466	CBX6	0.291069	0.000667194	0.00916256
316	AOX1	0.584431	0.000680708	0.00931476
6655	SOS2	0.207484	0.000680323	0.00931476
8470	SORBS2	0.791046	0.000681656	0.00931941
29933	GPR132	0.514957	0.000685365	0.00935343
84188	FAR1	0.228548	0.000686309	0.00935798
92521	SPECC1	0.750424	0.000688507	0.00937523
1848	DUSP6	0.484603	0.000693584	0.00942596
34	ACADM	0.446274	0.00070105	0.00949981
4680	CEACAM6	0.593329	0.000700812	0.00949981
7855	FZD5	0.249407	0.000706012	0.00953112
6286	S100P	1.14117	0.000715697	0.00963018
58488	PCTP	0.374738	0.000715434	0.00963018
150771	ITPRIPL1	0.303364	0.000720541	0.00966989
3882	KRT32	0.885493	0.000721739	0.00967749
11313	LYPLA2	0.233315	0.000723765	0.00969617
84106	PRAM1	0.736035	0.000724493	0.00969745
3855	KRT7	1.95059	0.000725986	0.00970895
10256	CNKSR1	0.297292	0.000731525	0.00975749
1880	GPR183	0.601447	0.000738002	0.00981825
445372	TRIM6-TRIM34	0.653536	0.000745713	0.00987796
199223	TTC21A	0.502857	0.000748884	0.00990284
105376805	LOC105376805	0.467632	0.000753812	0.00995084
4247	MGAT2	0.138918	0.000761235	0.0100402
602	BCL3	0.385708	0.00076654	0.0100668
125893	ZNF816	0.246046	0.000766056	0.0100668
3824	KLRD1	0.661097	0.000769107	0.0100919
1912	PHC2	0.212437	0.000772327	0.0101168
9414	TJP2	0.214241	0.000771988	0.0101168
100131378	C11orf91	0.567734	0.000773045	0.0101176
90333	ZNF468	0.183377	0.000785781	0.0102667
2011	MARK2	0.168396	0.000795804	0.0103712
4783	NFIL3	0.276119	0.000800796	0.0104009
1612	DAPK1	0.619004	0.000812302	0.0105324
64005	MYO1G	0.467868	0.000814362	0.0105502
5551	PRF1	0.519882	0.000816784	0.0105727
731424	MIR3945HG	1.35818	0.000832347	0.0107469
5031	P2RY6	1.00115	0.000834251	0.0107624
5738	PTGFRN	0.189826	0.000851239	0.0109539
7074	TIAM1	0.220656	0.000856543	0.0109853
8760	CDS2	0.135881	0.000859154	0.0110095
6423	SFRP2	0.923878	0.000863815	0.0110582
27180	SIGLEC9	0.901451	0.000864393	0.0110582
55716	LMBR1L	0.179445	0.000866173	0.0110717
9531	BAG3	0.156038	0.000874917	0.0111648
23395	LARS2	0.17874	0.000878748	0.0111951
5976	UPF1	0.157418	0.000881191	0.0112169
23406	COTL1	0.402244	0.000882069	0.0112187
85007	PHYKPL	0.239482	0.000884129	0.0112263
6429	SRSF4	0.11345	0.000912459	0.0115003
57553	MICAL3	0.222865	0.000921395	0.0115708
80324	PUS1	0.299512	0.000925739	0.0115914
653361	NCF1	0.788491	0.00093583	0.0116796
726	CAPN5	0.484668	0.000950352	0.0118319
11275	KLHL2	0.314538	0.000957128	0.011897
257106	ARHGAP30	0.315943	0.000962021	0.0119191
9695	EDEM1	0.22419	0.000964911	0.0119356
219790	RTKN2	0.428666	0.000970592	0.0119769
10519	CIB1	0.235555	0.00097217	0.0119867
22802	CLCA4	0.736338	0.000976823	0.012032
3880	KRT19	0.609196	0.000980246	0.0120396
5426	POLE	0.19918	0.000983654	0.01207
9725	TMEM63A	0.304339	0.000989908	0.0121221
117248	GALNT15	0.807832	0.000993228	0.0121389
81894	SLC25A28	0.20694	0.00101618	0.0123588
64411	ARAP3	0.374837	0.00104706	0.0126756
28964	GIT1	0.181528	0.00105714	0.0127673
51306	FAM13B	0.194085	0.0010721	0.0128972
79669	C3orf52	0.377224	0.00108152	0.0129697
100506119	LINC01503	0.378368	0.00108236	0.0129697
113277	TMEM106A	0.539355	0.00108219	0.0129697
7498	XDH	1.45375	0.00108746	0.0130004
4928	NUP98	0.163721	0.00108728	0.0130004
57624	NYAP2	1.28146	0.00109495	0.013039
117289	TAGAP	0.478176	0.0010938	0.013039
79728	PALB2	0.156223	0.00109467	0.013039
3676	ITGA4	0.55766	0.00109739	0.0130478
9825	SPATA2	0.15948	0.00109658	0.0130478
84418	CYSTM1	0.452913	0.00110294	0.0131036
2212	FCGR2A	0.645619	0.00111198	0.0131813
6689	SPIB	0.898435	0.00111073	0.0131813
56006	SMG9	0.196353	0.00111206	0.0131813
266977	ADGRF1	0.97601	0.00111755	0.0132361
924	CD7	0.536125	0.00112248	0.0132638
203111	ERICH5	0.596814	0.00112579	0.0132926
79156	PLEKHF1	0.369301	0.00112823	0.0133112
375616	KCP	0.61891	0.00113436	0.0133556
51734	MSRB1	0.337302	0.00113738	0.013378
9927	MFN2	0.136542	0.00113983	0.0133965
56946	EMSY	0.176184	0.00115254	0.0135347
284340	CXCL17	0.477499	0.00115336	0.0135347
154075	SAMD3	0.595477	0.001157	0.0135567
4507	MTAP	0.170928	0.00116413	0.0136194
22882	ZHX2	0.226817	0.00119091	0.0138587
116442	RAB39B	0.622873	0.00119321	0.0138644
53829	P2RY13	0.446369	0.00120375	0.0139762
387856	CCDC184	0.70544	0.00121476	0.0140782
10808	HSPH1	0.340329	0.00122504	0.0141754
8459	TPST2	0.194229	0.00123276	0.0142269
80790	CMIP	0.180173	0.00123612	0.0142549
22803	XRN2	0.131973	0.00123883	0.0142754
6624	FSCN1	0.396494	0.0012406	0.0142792
3875	KRT18	0.463351	0.00124389	0.01428
79937	CNTNAP3	0.465905	0.00125686	0.0144152
7305	TYROBP	0.441044	0.00125804	0.0144152
9654	TTLL4	0.198798	0.00126164	0.0144297
5100	PCDH8	1.55518	0.00126566	0.0144434
162494	RHBDL3	0.640272	0.00127427	0.0145095
11309	SLCO2B1	0.476317	0.00128841	0.0146364
8832	CD84	0.474897	0.00129791	0.0146798
51155	JPT1	0.223046	0.00129631	0.0146798
50	ACO2	0.164055	0.00129697	0.0146798
23710	GABARAPL1	0.266485	0.00130654	0.0147452
192286	HIGD2A	0.214861	0.00131544	0.0147804
387103	CENPW	0.398722	0.00131244	0.0147804
100529207	RAD51L3-RFFL	0.237859	0.00131421	0.0147804
64083	GOLPH3	0.135056	0.00131784	0.0147856
95681	CEP41	0.175848	0.00131908	0.0147887
191	AHCY	0.174327	0.00132014	0.0147898
3800	KIF5C	0.79879	0.00132188	0.0147985
8438	RAD54L	0.348173	0.00132634	0.0148321
10523	CHERP	0.169887	0.00133261	0.0148622
1312	COMT	0.234878	0.00133391	0.0148622
10461	MERTK	0.529491	0.00134262	0.0149217
6386	SDCBP	0.240056	0.00134416	0.0149279
729852	UMAD1	0.204173	0.00134638	0.0149346
8530	CST7	0.422929	0.00136085	0.0150154
5154	PDGFA	0.266589	0.0013619	0.0150162
8499	PPFIA2	0.758299	0.00137508	0.015125
89845	ABCC10	0.238911	0.0013817	0.0151674
54475	NLE1	0.196563	0.00139084	0.0152366
7454	WAS	0.427558	0.00140137	0.0153192
4217	MAP3K5	0.210485	0.00140416	0.0153277
27106	ARRDC2	0.273574	0.00140319	0.0153277
10361	NPM2	0.575777	0.00141115	0.0153931
1234	CCR5	0.439232	0.00141446	0.0154109
23394	ADNP	0.124462	0.00141479	0.0154109
4627	MYH9	0.197643	0.0014407	0.0155933
50856	CLEC4A	0.458568	0.0014501	0.015684
414	ARSD	0.292043	0.00146327	0.015793
6051	RNPEP	0.200978	0.00147457	0.0158925
57649	PHF12	0.156668	0.00147683	0.0159043
8202	NCOA3	0.213443	0.00148499	0.01596
11320	MGAT4A	0.248307	0.00148706	0.0159684
23017	FAIM2	1.03561	0.00149347	0.0160062
23157	SEPTIN6	0.270529	0.00150451	0.016102
6693	SPN	0.378281	0.00151053	0.0161439
7752	ZNF200	0.14918	0.00151046	0.0161439
221184	CPNE2	0.224358	0.00151214	0.0161498
1794	DOCK2	0.402298	0.00151743	0.0161725
3177	SLC29A2	0.382906	0.00151578	0.0161725
6668	SP2	0.135876	0.00152209	0.0161982
80789	INTS5	0.140654	0.00152562	0.0162124
8437	RASAL1	0.351477	0.00152957	0.0162124
1119	CHKA	0.360285	0.00153352	0.0162396
23500	DAAM2	0.774625	0.00155559	0.0164421
10250	SRRM1	0.140442	0.00155814	0.0164463
8324	FZD7	0.31969	0.00156863	0.0164663
11046	SLC35D2	0.200889	0.00156724	0.0164663
84969	TOX2	0.705535	0.00156345	0.0164663
55844	PPP2R2D	0.117873	0.00159305	0.0167112
27295	PDLIM3	0.962002	0.00162273	0.0169645
5104	SERPINA5	1.33496	0.00163621	0.0170673
11177	BAZ1A	0.192221	0.00163702	0.0170673
84632	AFAP1L2	0.215811	0.00165063	0.0171894
283209	PGM2L1	0.610646	0.00165294	0.0171894
6237	RRAS	0.286111	0.00165322	0.0171894
139716	GAB3	0.415288	0.00165111	0.0171894
90102	PHLDB2	0.379487	0.00165779	0.0172136
57605	PITPNM2	0.223849	0.00165679	0.0172136
55262	MAP11	0.186691	0.00166045	0.0172179
57713	SFMBT2	0.415188	0.00165974	0.0172179
127544	RNF19B	0.324907	0.00166526	0.0172561
654817	NCF1C	0.687049	0.00167163	0.0172987
3619	INCENP	0.301181	0.00167403	0.0173119
10184	LHFPL2	0.602341	0.00168035	0.0173655
23677	SH3BP4	0.209162	0.00168858	0.0174388
4481	MSR1	0.754088	0.00169876	0.0175156
123720	WHAMM	0.136036	0.00170409	0.0175399
2672	GFI1	0.600766	0.00170598	0.0175475
54830	NUP62CL	0.337676	0.00170975	0.0175745
55665	URGCP	0.141446	0.00171368	0.0176031
57493	HEG1	0.448575	0.00171537	0.0176087
201627	DENND6A	0.168917	0.00172004	0.017633
1311	COMP	1.31438	0.0017466	0.0178694
56882	CDC42SE1	0.121966	0.00176547	0.0180264
169611	OLFML2A	0.241941	0.00178207	0.0181487
79890	RIN3	0.382571	0.00178623	0.0181778
81704	DOCK8	0.308355	0.00181371	0.0184085
4668	NAGA	0.146396	0.00181352	0.0184085
4261	CIITA	0.498123	0.00182094	0.018438
79102	RNF26	0.141093	0.00182635	0.0184513
51411	BIN2	0.409328	0.00183773	0.018554
2323	FLT3LG	0.287949	0.00186342	0.0187887
441168	CALHM6	0.605027	0.00186757	0.0188058
10154	PLXNC1	0.393733	0.00187268	0.0188449
5996	RGS1	0.550412	0.00188354	0.0189417
8320	EOMES	0.598967	0.00189154	0.0189596
117584	RFFL	0.281448	0.00189247	0.0189596
5817	PVR	0.200485	0.00189145	0.0189596
6548	SLC9A1	0.25715	0.0019114	0.0190805
728780	ANKDD1B	0.719345	0.00191243	0.0190805
55909	BIN3	0.148738	0.0019223	0.0191095
23171	GPD1L	0.280555	0.0019321	0.0191908
5496	PPM1G	0.18994	0.00195368	0.0193457
8871	SYNJ2	0.24335	0.00195659	0.0193457
1643	DDB2	0.215868	0.00195627	0.0193457
91683	SYT12	0.630348	0.00195768	0.0193457
51127	TRIM17	0.879885	0.00196575	0.0193619
11112	HIBADH	0.180956	0.0019652	0.0193619
64750	SMURF2	0.190395	0.00196562	0.0193619
27020	NPTN	0.10321	0.00197127	0.0193839
25758	KIAA1549L	0.466223	0.00199131	0.0194933
23644	EDC4	0.14458	0.00199181	0.0194933
3394	IRF8	0.556597	0.00198891	0.0194933
9931	HELZ	0.232031	0.00198982	0.0194933
8536	CAMK1	0.378971	0.00202161	0.019685
221468	TMEM217	0.608996	0.00202167	0.019685
388135	INSYN1	0.411502	0.00202789	0.0197329
140775	SMCR8	0.163759	0.00203575	0.0197843
6695	SPOCK1	0.866576	0.00203752	0.019789
81556	INTS14	0.0978992	0.00205127	0.0199099
80008	TMEM156	0.522281	0.00205442	0.0199279
752	FMNL1	0.324897	0.00207264	0.0200792
6273	S100A2	0.541492	0.0020757	0.0200961
53947	A4GALT	0.469645	0.00208197	0.0201441
3553	IL1B	0.867088	0.00208774	0.0201745
4204	MECP2	0.148189	0.00209209	0.0202037
949	SCARB1	0.316939	0.0020939	0.0202085
2040	STOM	0.293688	0.00209732	0.020216
60481	ELOVL5	0.267755	0.00211009	0.0203264
199953	TMEM201	0.247819	0.00211726	0.0203553
4070	TACSTD2	0.279098	0.00211861	0.0203553
55204	GOLPH3L	0.213647	0.00211973	0.0203553
27092	CACNG4	1.13877	0.0021171	0.0203553
26499	PLEK2	0.235969	0.0021242	0.0203854
2101	ESRRA	0.211389	0.00213818	0.0205047
26051	PPP1R16B	0.343975	0.00213931	0.0205047
3659	IRF1	0.424372	0.00214399	0.0205367
23046	KIF21B	0.457127	0.00215302	0.020586
92370	PXYLP1	0.216617	0.00215287	0.020586
79730	NSUN7	0.439219	0.0021545	0.020586
80231	CXorf21	0.447614	0.00215404	0.020586
11151	CORO1A	0.399093	0.00216547	0.020675
9050	PSTPIP2	0.369588	0.00217099	0.0207048
1267	CNP	0.213195	0.00218383	0.0207958
9564	BCAR1	0.369212	0.00218957	0.0208302
11284	PNKP	0.213576	0.00219905	0.0209074
2120	ETV6	0.202458	0.00220053	0.0209084
4794	NFKBIE	0.265223	0.00221579	0.0210273
10400	PEMT	0.241457	0.00221922	0.0210468
84134	TOMM40L	0.16234	0.0022265	0.0211029
25844	YIPF3	0.119078	0.00223378	0.0211588
9037	SEMA5A	0.356249	0.00224037	0.0211933
51061	TXNDC11	0.128903	0.00224157	0.0211933
4212	MEIS2	0.291578	0.0022666	0.0213903
5067	CNTN3	1.35418	0.00228217	0.021487
5341	PLEK	0.495957	0.00228403	0.0214887
4245	MGAT1	0.155824	0.00229339	0.0215502
7536	SF1	0.128262	0.00230526	0.0216353
3071	NCKAP1L	0.401849	0.00230924	0.0216594
50485	SMARCAL1	0.129251	0.00232337	0.0217786
57210	SLC45A4	0.468709	0.00233131	0.0218397
2300	FOXL1	1.13301	0.0023557	0.0220412
284233	CYP4F35P	1.11766	0.00235794	0.0220487
27237	ARHGEF16	0.343487	0.00236931	0.0221145
79695	GALNT12	0.439045	0.0023789	0.0221905
5450	POU2AF1	0.819404	0.00240019	0.0223271
146433	IL34	0.395168	0.00240016	0.0223271
54103	GSAP	0.252201	0.00240313	0.022335
8564	KMO	0.827436	0.00241118	0.0223691
51177	PLEKHO1	0.367701	0.00241489	0.0223899
50486	G0S2	0.526571	0.00242374	0.0224313
3725	JUN	0.248258	0.00242248	0.0224313
64689	GORASP1	0.101116	0.0024266	0.0224443
84247	RTL6	0.154433	0.0024384	0.0225262
651	BMP3	1.75323	0.00244275	0.0225392
6846	XCL2	0.555335	0.00245593	0.0226177
55876	GSDMB	0.611851	0.00245615	0.0226177
84929	FIBCD1	1.15006	0.00249412	0.0228618
346389	MACC1	0.315208	0.0025324	0.0231434
100499467	LINC00673	0.361729	0.00253785	0.0231794
1435	CSF1	0.383338	0.00254575	0.0231963
27128	CYTH4	0.477742	0.00254529	0.0231963
9629	CLCA3P	0.687364	0.00258869	0.0235028
8884	SLC5A6	0.212113	0.0025905	0.0235028
7132	TNFRSF1A	0.142758	0.00259319	0.0235028
7011	TEP1	0.289014	0.00259044	0.0235028
26286	ARFGAP3	0.196876	0.00258549	0.0235028
6047	RNF4	0.117389	0.00259767	0.0235295
79691	QTRT2	0.154932	0.0026111	0.0236232
29763	PACSIN3	0.219242	0.00262109	0.0236996
925	CD8A	0.502749	0.00262737	0.0237005
646424	SPINK8	1.13802	0.00262534	0.0237005
9675	TTI1	0.121229	0.00262634	0.0237005
5788	PTPRC	0.397308	0.00264756	0.0238545
23243	ANKRD28	0.11795	0.00264668	0.0238545
445347	TARP	0.601302	0.00265183	0.0238767
56243	KIAA1217	0.217197	0.00266347	0.0239415
146857	SLFN13	0.412877	0.00270552	0.0242626
56895	AGPAT4	0.455831	0.00270823	0.0242727
55809	TRERF1	0.264289	0.00271411	0.0242885
5777	PTPN6	0.216259	0.00271598	0.0242885
10087	COL4A3BP	0.19293	0.00272288	0.0243045
762	CA4	0.909509	0.00272533	0.0243122
5699	PSMB10	0.355055	0.00272853	0.0243266
3702	ITK	0.406801	0.0027346	0.0243666
10289	EIF1B	0.157485	0.00274671	0.0244602
3902	LAG3	0.612255	0.00275456	0.0245159
84836	ABHD14B	0.186175	0.00275985	0.0245487
3779	KCNMB1	0.538464	0.00276436	0.0245644
2359	FPR3	0.453241	0.00276963	0.0245644
5452	POU2F2	0.646801	0.00276698	0.0245644
661	POLR3D	0.145046	0.00281234	0.0248283
54440	SASH3	0.39999	0.00281551	0.0248419
83706	FERMT3	0.411021	0.00281843	0.0248443
1871	E2F3	0.213802	0.00283607	0.0249802
81793	TLR10	0.608602	0.00284491	0.0250177
823	CAPN1	0.18298	0.00284522	0.0250177
2999	GZMH	0.539001	0.00284517	0.0250177
972	CD74	0.409397	0.00284948	0.0250408
8609	KLF7	0.271555	0.00286418	0.0251428
7156	TOP3A	0.12253	0.002866	0.0251428
5918	RARRES1	1.59778	0.00287281	0.0251881
644	BLVRA	0.204921	0.00288073	0.0252286
135112	NCOA7	0.330477	0.00289606	0.0253231
101	ADAM8	0.451537	0.00289648	0.0253231
55696	RBM22	0.100535	0.00290583	0.0253904
1500	CTNND1	0.172562	0.00292274	0.0254801
4973	OLR1	1.08148	0.00292933	0.0255084
712	C1QA	0.628972	0.00293675	0.0255512
54518	APBB1IP	0.385278	0.00293928	0.0255516
162966	ZNF600	0.176448	0.00295615	0.0256546
8445	DYRK2	0.181051	0.00296031	0.0256711
1048	CEACAM5	0.361298	0.00296593	0.0256957
1364	CLDN4	0.369511	0.0029679	0.0256984
8553	BHLHE40	0.208682	0.00297635	0.025757
7468	NSD2	0.181879	0.00298871	0.0258493
2252	FGF7	0.91627	0.00300356	0.0259631
64421	DCLRE1C	0.220119	0.00301532	0.0260501
27042	UTP25	0.152287	0.00301955	0.0260648
79027	ZNF655	0.161437	0.00302043	0.0260648
83937	RASSF4	0.457302	0.00303235	0.0261529
90527	DUOXA1	0.186989	0.00303606	0.0261702
23214	XPO6	0.1181	0.0030552	0.0262626
6427	SRSF2	0.176171	0.00305068	0.0262626
56666	PANX2	0.61326	0.00305534	0.0262626
11212	PLPBP	0.113559	0.00307372	0.0263898
7113	TMPRSS2	0.570352	0.00310908	0.0266364
57645	POGK	0.12507	0.00313471	0.0267946
124460	SNX20	0.375157	0.00314282	0.0268489
10103	TSPAN1	1.06152	0.0031618	0.0269359
10903	MTMR11	0.19556	0.0031582	0.0269359
3673	ITGA2	0.339328	0.00316044	0.0269359
84466	MEGF10	1.02501	0.00317329	0.0270038
9912	ARHGAP44	0.526955	0.00321047	0.0272606
160760	PPTC7	0.222151	0.00323969	0.0274469
9495	AKAP5	0.604633	0.00326349	0.027618
64072	CDH23	0.565116	0.00326547	0.0276195
80223	RAB11FIP1	0.348081	0.00330264	0.0279031
139324	HDX	0.438468	0.00330237	0.0279031
56130	PCDHB6	0.738675	0.00330874	0.0279393
134549	SHROOM1	0.297034	0.00332588	0.0280227
6721	SREBF2	0.165987	0.00332594	0.0280227
140459	ASB6	0.139021	0.00334702	0.0281693
162655	ZNF519	0.326885	0.0033529	0.0282034
84859	LRCH3	0.206604	0.00340002	0.0285401
157506	RDH10	0.873579	0.00340037	0.0285401
100507421	TMEM178B	0.731918	0.00341165	0.0285877
54413	NLGN3	0.578693	0.00341049	0.0285877
1774	DNASE1L1	0.166103	0.00340995	0.0285877
22880	MORC2	0.116278	0.0034139	0.028591
10811	NOXA1	0.433826	0.00342529	0.028655
65083	NOL6	0.211613	0.00343225	0.0286819
83886	PRSS27	0.357915	0.00344044	0.0287347
5564	PRKAB1	0.167091	0.00344676	0.0287562
84914	ZNF587	0.23292	0.00344565	0.0287562
89953	KLC4	0.213309	0.0034491	0.02876
160851	DGKH	0.290651	0.00345973	0.0288173
29949	IL19	2.61225	0.00346564	0.0288194
7097	TLR2	0.479181	0.00348459	0.0289143
50848	F11R	0.184302	0.00349191	0.0289446
222389	BEND7	0.448834	0.00349201	0.0289446
1606	DGKA	0.160206	0.00349448	0.0289494
219285	SAMD9L	0.381787	0.00351416	0.029081
100505746	ITGB2-AS1	0.835412	0.00353716	0.0292398
89853	MVB12B	0.207714	0.00354178	0.0292574
51339	DACT1	0.722277	0.00354311	0.0292574
6382	SDC1	0.201939	0.00354533	0.0292599
85379	KIAA1671	0.205418	0.00355299	0.0293074
57478	USP31	0.168086	0.00356695	0.0293909
3486	IGFBP3	0.658123	0.00364117	0.029906
57477	SHROOM4	0.273885	0.00364801	0.0299301
861	RUNX1	0.281383	0.00365843	0.0299515
78995	C17orf53	0.312288	0.0036806	0.0301096
10870	HCST	0.395475	0.00379424	0.0309147
10865	ARID5A	0.386723	0.00380365	0.0309623
55683	KANSL3	0.113954	0.00381086	0.0309878
165545	DQX1	0.297644	0.00382226	0.0310182
7975	MAFK	0.261835	0.00382313	0.0310182
84913	ATOH8	0.571294	0.00383059	0.0310622
3586	IL10	1.05746	0.00383701	0.0310814
6775	STAT4	0.403586	0.00383683	0.0310814
7748	ZNF195	0.131275	0.00384478	0.0311237
79677	SMC6	0.129811	0.00384922	0.031131
80818	ZNF436	0.156773	0.00386501	0.0312257
8645	KCNK5	0.301107	0.00386486	0.0312257
100507602	TRIM52-AS1	0.310415	0.00387154	0.0312455
388336	SHISA6	0.985786	0.00387134	0.0312455
79958	DENND1C	0.408576	0.00390215	0.0314674
2139	EYA2	0.328521	0.00391439	0.0315356
9909	DENND4B	0.171187	0.00394616	0.0316811
55723	ASF1B	0.281325	0.00394421	0.0316811
976	ADGRE5	0.379519	0.00394891	0.0316864
393	ARHGAP4	0.403892	0.00400184	0.032044
28951	TRIB2	0.274338	0.00401335	0.0321194
1731	SEPTIN1	0.366958	0.00403599	0.0322669
57646	USP28	0.152832	0.00404516	0.0323233
23313	KIAA0930	0.136804	0.00405948	0.0324209
55905	RNF114	0.0988169	0.00406772	0.0324529
55343	SLC35C1	0.224596	0.0040702	0.0324557
200205	IBA57	0.134253	0.00410386	0.0326601
92935	MARS2	0.257808	0.00412216	0.0327338
91949	COG7	0.110458	0.00412194	0.0327338
3001	GZMA	0.423057	0.00412656	0.0327517
197358	NLRC3	0.45502	0.00414069	0.0328469
23005	MAPKBP1	0.22133	0.00414314	0.0328493
170463	SSBP4	0.32166	0.00415667	0.0329305
100506144	TMEM35B	0.25419	0.00417174	0.0329467
26147	PHF19	0.14788	0.00417261	0.0329467
9704	DHX34	0.211579	0.00417051	0.0329467
64926	RASAL3	0.371081	0.00416813	0.0329467
9235	IL32	0.426074	0.00420374	0.0331536
8603	FAM193A	0.126571	0.00421631	0.0332233
4068	SH2D1A	0.473928	0.00422892	0.0332883
283335	LOC283335	0.421733	0.00425649	0.0334539
10644	IGF2BP2	0.447274	0.00428511	0.033627
409	ARRB2	0.199687	0.00428403	0.033627
4582	MUC1	1.21135	0.00430528	0.033768
10057	ABCC5	0.286736	0.00432367	0.0338776
83607	AMMECR1L	0.118554	0.00434337	0.0339776
79089	TMUB2	0.123284	0.00434085	0.0339776
91369	ANKRD40	0.103321	0.00434119	0.0339776
7114	TMSB4X	0.220538	0.00436716	0.0341311
11163	NUDT4	0.198022	0.00437635	0.0341855
7355	SLC35A2	0.126432	0.00439547	0.0343174
7005	TEAD3	0.13031	0.00440175	0.0343489
23598	PATZ1	0.194864	0.00446295	0.0347911
333929	SNAI3	0.524108	0.00446713	0.0348059
9875	URB1	0.191566	0.0044702	0.0348121
10616	RBCK1	0.153929	0.00447534	0.0348345
23511	NUP188	0.161957	0.00449468	0.0349374
8638	OASL	0.668123	0.0044954	0.0349374
399	RHOH	0.450204	0.00450441	0.0349719
79789	CLMN	0.334203	0.00450387	0.0349719
10695	CNPY3	0.210837	0.00454104	0.0352206
2936	GSR	0.239303	0.00455302	0.03526
440482	ANKRD20A5P	0.899066	0.00456	0.0352962
8740	TNFSF14	0.344984	0.00460044	0.0355205
5091	PC	0.245125	0.00461292	0.0355468
83903	HASPIN	0.350916	0.00462657	0.0355822
284215	DLGAP1-AS5	0.999921	0.00463854	0.0356093
126382	NR2C2AP	0.172565	0.00463995	0.0356093
57158	JPH2	1.12549	0.00465805	0.0357125
64220	STRA6	0.936993	0.00466314	0.0357337
79139	DERL1	0.112962	0.00467014	0.0357694
388685	LINC01138	0.315712	0.00467744	0.0357774
100128927	ZBTB42	0.207814	0.00467819	0.0357774
2806	GOT2	0.146515	0.00469595	0.0358596
105375734	SMILR	0.436245	0.0047032	0.035897
79085	SLC25A23	0.252173	0.00476736	0.0363325
22879	MON1B	0.144171	0.00477369	0.0363626
91695	RRP7BP	0.418457	0.00478138	0.0364031
51225	ABI3	0.305254	0.0047845	0.0364088
81875	ISG20L2	0.129825	0.00480938	0.0365618
4999	ORC2	0.114892	0.00482177	0.036615
6737	TRIM21	0.233232	0.00482354	0.036615
375449	MAST4	0.21661	0.0048424	0.0367218
5293	PIK3CD	0.234782	0.00485971	0.0367802
84926	SPRYD3	0.110724	0.00487528	0.0368738
2841	GPR18	0.493815	0.00489358	0.0369453
51307	FAM53C	0.116037	0.00490448	0.0370094
64429	ZDHHC6	0.195607	0.00492521	0.0371292
83440	ADPGK	0.143885	0.00492299	0.0371292
3607	FOXK2	0.124887	0.00493274	0.0371677
84144	SYDE2	0.3968	0.00494129	0.0371956
57007	ACKR3	0.476078	0.00495426	0.0372383
23759	PPIL2	0.141105	0.00495671	0.0372385
2903	GRIN2A	0.667146	0.00497779	0.0373603
10376	TUBA1B	0.173932	0.00501291	0.0375686
1608	DGKG	0.606173	0.00502623	0.0376133
11052	CPSF6	0.0861261	0.00502273	0.0376133
200316	APOBEC3F	0.274585	0.00502467	0.0376133
339448	C1orf174	0.134873	0.00503972	0.0376591
5552	SRGN	0.456372	0.00505496	0.0377361
56952	PRTFDC1	0.404889	0.00505875	0.0377461
132320	SCLT1	0.13894	0.00508661	0.037917
1499	CTNNB1	0.120601	0.00510252	0.0379986
57673	BEND3	0.322067	0.005138	0.0382161
2677	GGCX	0.109417	0.00516208	0.0382563
649446	DLGAP1-AS1	0.468303	0.00515388	0.0382563
81552	VOPP1	0.177586	0.0051838	0.0383516
53827	FXYD5	0.357525	0.00518746	0.0383516
374879	ZNF699	0.23479	0.00518501	0.0383516
3455	IFNAR2	0.320542	0.00517912	0.0383516
1831	TSC22D3	0.246034	0.00523335	0.0386537
90427	BMF	0.304778	0.00524534	0.0387236
51435	SCARA3	0.321597	0.0052537	0.0387479
5791	PTPRE	0.251017	0.00525311	0.0387479
2214	FCGR3A	0.854882	0.00528503	0.0389041
11184	MAP4K1	0.389381	0.00531056	0.0390358
9056	SLC7A7	0.605625	0.00535102	0.0393143
55082	ARGLU1	0.150269	0.0053692	0.0394101
9111	NMI	0.241835	0.00540314	0.0396023
57175	CORO1B	0.193743	0.0054837	0.040116
55971	BAIAP2L1	0.183569	0.00551608	0.040276
116123	FMO9P	0.950286	0.00556631	0.0405655
5411	PNN	0.12455	0.00557038	0.0405759
64866	CDCP1	0.18647	0.00559556	0.0407013
25975	EGFL6	0.443223	0.00559485	0.0407013
401399	PRRT4	0.590696	0.00561638	0.0407857
3936	LCP1	0.307554	0.00561565	0.0407857
5794	PTPRH	1.07689	0.00563074	0.0408602
91300	R3HDM4	0.206916	0.00565541	0.0410004
343578	ARHGAP40	0.387566	0.00571848	0.0413403
10743	RAI1	0.216612	0.00572945	0.0413545
57693	ZNF317	0.103994	0.00573214	0.0413545
2857	GPR34	0.496359	0.00572847	0.0413545
64434	NOM1	0.16426	0.00574682	0.0413928
10844	TUBGCP2	0.157828	0.00574735	0.0413928
222487	ADGRG3	0.958878	0.00574694	0.0413928
3037	HAS2	0.798133	0.00575379	0.0414198
4035	LRP1	0.232177	0.00576621	0.0414896
6039	RNASE6	0.392855	0.00577382	0.041508
9730	DCAF1	0.160917	0.00578554	0.041543
4048	LTA4H	0.205555	0.00581462	0.0416669
951	CD37	0.412601	0.00584149	0.0418153
84671	ZNF347	0.175261	0.00587323	0.0420223
339105	PRSS53	0.340005	0.00589361	0.0420902
60386	SLC25A19	0.246418	0.00589788	0.0420978
389136	VGLL3	0.443083	0.00592423	0.0421729
54908	SPDL1	0.268904	0.00592446	0.0421729
9402	GRAP2	0.336545	0.00592987	0.0421848
3600	IL15	0.349903	0.0059512	0.0422847
3280	HES1	0.20999	0.00595434	0.0422858
3054	HCFC1	0.169801	0.00598434	0.0424415
9208	LRRFIP1	0.160551	0.00604381	0.0427766
23043	TNIK	0.426553	0.00604556	0.0427766
23137	SMC5	0.152747	0.00604263	0.0427766
6433	SFSWAP	0.121371	0.00605849	0.0428169
836	CASP3	0.174549	0.00607658	0.0428772
29115	SAP30BP	0.117322	0.00610748	0.0430162
51442	VGLL1	0.971981	0.00612247	0.043102
5127	CDK16	0.103945	0.00616412	0.0433753
51295	ECSIT	0.191454	0.00617727	0.0434478
306	ANXA3	0.406149	0.00619309	0.0435391
80774	LIMD2	0.369565	0.00620516	0.043604
25825	BACE2	0.250018	0.00620886	0.04361
4122	MAN2A2	0.200767	0.00628594	0.0440908
23526	ARHGAP45	0.35119	0.00629462	0.0441314
5252	PHF1	0.343241	0.006302	0.0441457
8600	TNFSF11	1.11201	0.00630242	0.0441457
3065	HDAC1	0.136157	0.00633648	0.0443235
30817	ADGRE2	0.642682	0.00635585	0.0444185
3561	IL2RG	0.353544	0.00636237	0.0444236
56975	FAM20C	0.338346	0.00642633	0.0447242
6001	RGS10	0.28226	0.00642877	0.0447242
100529251	CKLF-CMTM1	0.223661	0.00643729	0.0447631
79986	ZNF702P	0.359942	0.00644185	0.044767
343413	FCRL6	0.767425	0.00649894	0.0450487
115426	UHRF2	0.107577	0.006498	0.0450487
84433	CARD11	0.43741	0.00654507	0.0452457
35	ACADS	0.218981	0.00657361	0.0453
4804	NGFR	0.47345	0.00658474	0.0453312
57674	RNF213	0.273263	0.00661388	0.0454752
56897	WRNIP1	0.0989652	0.00661754	0.04548
116844	LRG1	0.704496	0.00663793	0.0455432
1173	AP2M1	0.0836505	0.00665037	0.0456034
7151	TOP1P1	0.360746	0.00667776	0.0457324
2553	GABPB1	0.144869	0.00668112	0.0457324
23094	SIPA1L3	0.212633	0.00671122	0.0459179
9221	NOLC1	0.18753	0.00673421	0.0460341
2124	EVI2B	0.370931	0.00674619	0.0460954
57621	ZBTB2	0.150102	0.00677589	0.0462571
60468	BACH2	0.43236	0.00677909	0.0462584
2166	FAAH	0.270932	0.0068231	0.0465172
374443	LOC374443	0.294146	0.00684879	0.0466717
8000	PSCA	0.635051	0.00686152	0.0467376
43	ACHE	0.793337	0.00692325	0.0470325
2175	FANCA	0.277115	0.0069263	0.0470325
91039	DPP9	0.122012	0.00692362	0.0470325
389641	LOC389641	0.25732	0.00694156	0.0470945
92815	HIST3H2A	0.491491	0.00695713	0.0470959
11054	OGFR	0.215686	0.00696032	0.0470966
9238	TBRG4	0.144952	0.00697895	0.0471873
6482	ST3GAL1	0.32595	0.00704033	0.0475122
1854	DUT	0.15815	0.00706003	0.0475626
5971	RELB	0.347988	0.00707917	0.0476484
6503	SLA	0.336717	0.00709963	0.0477442
10320	IKZF1	0.357765	0.0071318	0.0479395
1384	CRAT	0.528118	0.00714399	0.0479793
79147	FKRP	0.148789	0.00714173	0.0479793
3821	KLRC1	0.532551	0.00714782	0.047984
7942	TFEB	0.216149	0.00716539	0.0480447
23580	CDC42EP4	0.187995	0.00719799	0.0482152
55286	C4orf19	0.901232	0.00723607	0.0484068
128611	ZNF831	0.452178	0.00726982	0.0486114
8787	RGS9	0.453374	0.00729242	0.0487412
22806	IKZF3	0.402218	0.0073069	0.0488167
100526737	RBM14-RBM4	0.253742	0.00732939	0.0489243
10350	ABCA9	0.677086	0.007347	0.0489615
92906	HNRNPLL	0.129276	0.00736604	0.0490621
9049	AIP	0.188124	0.00740429	0.0492955
6832	SUPV3L1	0.115023	0.00745662	0.0495015
7414	VCL	0.20276	0.00746051	0.0495015
146540	ZNF785	0.196716	0.00746107	0.0495015
2767	GNA11	0.147042	0.00745462	0.0495015
283149	BCL9L	0.162316	0.00751891	0.049842
55201	MAP1S	0.304251	0.00752848	0.0498624
80198	MUS81	0.166092	0.00754482	0.0499274
10125	RASGRP1	0.34351	0.00755789	0.0499923
DOWNREGULATED IN DMPA
126638	RPTN	-3.51228	8.55698e-11	4.37148e-07
55076	TMEM45A	-1.35833	4.9192e-10	1.07702e-06
79983	POF1B	-0.955515	1.46564e-09	2.04204e-06
242	ALOX12B	-1.74351	3.19135e-09	2.8771e-06
3848	KRT1	-2.60769	4.39637e-09	3.54625e-06
11219	TREX2	-1.79779	4.2054e-09	3.54625e-06
195814	SDR16C5	-0.909614	4.99667e-09	3.64662e-06
7108	TM7SF2	-0.637797	4.90583e-09	3.64662e-06
56998	CTNNBIP1	-0.761116	6.24895e-09	3.99048e-06
1828	DSG1	-1.65812	5.85892e-09	3.99048e-06
55856	ACOT13	-0.371176	7.58129e-09	4.24556e-06
4199	ME1	-0.934791	7.38725e-09	4.24556e-06
1747	DLX3	-1.17059	7.28496e-09	4.24556e-06
125981	ACER1	-1.31076	1.04552e-08	5.34122e-06
3849	KRT2	-3.18925	1.08105e-08	5.34456e-06
51110	LACTB2	-0.355476	1.70528e-08	7.29824e-06
26285	CLDN17	-1.49671	1.66185e-08	7.29824e-06
5728	PTEN	-0.49184	1.87645e-08	7.56802e-06
388533	KRTDAP	-1.58203	1.87145e-08	7.56802e-06
664	BNIP3	-0.765653	2.17278e-08	8.53845e-06
223	ALDH9A1	-0.40854	2.24198e-08	8.59014e-06
43847	KLK14	-3.29199	2.72452e-08	9.94189e-06
10105	PPIF	-1.01563	3.47822e-08	1.18852e-05
3858	KRT10	-2.63707	3.58579e-08	1.18852e-05
6095	RORA	-0.72797	3.85343e-08	1.23037e-05
130576	LYPD6B	-1.52955	4.2403e-08	1.29974e-05
391123	VSIG8	-1.90795	4.43839e-08	1.33378e-05
121214	SDR9C7	-0.680982	4.73e-08	1.39408e-05
9853	RUSC2	-0.781767	5.32043e-08	1.51002e-05
100126784	LOC100126784	-0.997844	5.22615e-08	1.51002e-05
124590	USH1G	-1.38241	5.83615e-08	1.59723e-05
100996490	LINC01206	-1.15617	6.75822e-08	1.81713e-05
6199	RPS6KB2	-0.538608	7.41672e-08	1.9598e-05
948	CD36	-1.82439	8.33123e-08	2.09319e-05
10518	CIB2	-0.826398	8.75264e-08	2.1636e-05
84000	TMPRSS13	-0.491921	9.45526e-08	2.26157e-05
285848	PNPLA1	-2.27464	1.23738e-07	2.59945e-05
8601	RGS20	-1.41756	1.2288e-07	2.59945e-05
643414	LIPK	-1.42153	1.15659e-07	2.59945e-05
7053	TGM3	-3.13071	1.18069e-07	2.59945e-05
10991	SLC38A3	-2.45924	1.42541e-07	2.91279e-05
165679	SPTSSB	-0.692686	1.57906e-07	2.93029e-05
133746	JMY	-0.868683	1.60434e-07	2.93029e-05
389337	ARHGEF37	-0.544694	1.59813e-07	2.93029e-05
8710	SERPINB7	-1.70098	1.46803e-07	2.93029e-05
100505835	LINC01532	-2.15636	1.57251e-07	2.93029e-05
2001	ELF5	-1.41365	1.70249e-07	3.034e-05
92196	DAPL1	-0.806353	1.74582e-07	3.04051e-05
2717	GLA	-0.548279	1.73508e-07	3.04051e-05
643418	LIPN	-2.02584	1.86236e-07	3.20702e-05
55	ACPP	-0.748476	2.04163e-07	3.31458e-05
200933	FBXO45	-0.535795	1.99132e-07	3.31458e-05
100137049	PLA2G4B	-0.869337	1.96863e-07	3.31458e-05
347741	OTOP3	-1.68615	2.05458e-07	3.31458e-05
643161	FAM25A	-1.35372	2.07657e-07	3.31516e-05
112399	EGLN3	-0.952532	2.13748e-07	3.37686e-05
89777	SERPINB12	-1.55354	2.18132e-07	3.37686e-05
2697	GJA1	-0.67764	2.4092e-07	3.61994e-05
55222	LRRC20	-0.907055	2.48842e-07	3.63215e-05
79993	ELOVL7	-0.579795	2.79536e-07	3.92075e-05
25890	ABI3BP	-0.908981	2.99888e-07	4.03165e-05
627	BDNF	-1.08651	2.9689e-07	4.03165e-05
83850	ESYT3	-1.09321	3.02987e-07	4.0379e-05
6701	SPRR2B	-2.62507	3.25051e-07	4.18633e-05
9846	GAB2	-0.639897	3.23155e-07	4.18633e-05
54852	PAQR5	-0.777	3.23456e-07	4.18633e-05
163732	CITED4	-0.657203	3.40267e-07	4.33721e-05
665	BNIP3L	-0.546372	3.42426e-07	4.33721e-05
84100	ARL6	-0.352698	3.71733e-07	4.63185e-05
6704	SPRR2E	-1.6457	3.94e-07	4.86971e-05
59344	ALOXE3	-1.75314	4.18713e-07	5.13376e-05
26525	IL36RN	-1.14675	4.31723e-07	5.21777e-05
26225	ARL5A	-0.449509	4.4783e-07	5.21777e-05
9467	SH3BP5	-0.624431	4.39684e-07	5.21777e-05
5046	PCSK6	-0.554231	4.33585e-07	5.21777e-05
90203	SNX21	-0.456799	4.4872e-07	5.21777e-05
353145	LCE3E	-1.94869	4.68602e-07	5.31984e-05
256006	ANKRD31	-1.16575	5.2968e-07	5.96902e-05
100130691	LOC100130691	-0.921687	5.43021e-07	6.03068e-05
63933	MCUR1	-0.419871	5.41666e-07	6.03068e-05
100505702	LINC01094	-1.01434	5.54917e-07	6.03581e-05
92610	TIFA	-0.464486	5.48781e-07	6.03581e-05
4338	MOCS2	-0.305727	5.69781e-07	6.08504e-05
55605	KIF21A	-0.81244	5.71738e-07	6.08504e-05
100507584	LINC01016	-1.60266	5.892e-07	6.18499e-05
6457	SH3GL3	-1.68374	5.86695e-07	6.18499e-05
9120	SLC16A6	-0.557495	6.20744e-07	6.47178e-05
152831	KLB	-0.726045	6.29154e-07	6.51514e-05
284716	RIMKLA	-1.26149	6.39662e-07	6.5795e-05
7436	VLDLR	-0.477359	7.32465e-07	7.28946e-05
10449	ACAA2	-0.732943	7.48647e-07	7.40242e-05
8836	GGH	-0.547042	7.64101e-07	7.5068e-05
51015	ISOC1	-0.302951	7.95893e-07	7.72016e-05
1432	MAPK14	-0.267624	7.91816e-07	7.72016e-05
8504	PEX3	-0.326466	8.11353e-07	7.82062e-05
55640	FLVCR2	-0.927652	8.45086e-07	7.93317e-05
283551	LINC01588	-1.17183	8.86976e-07	8.04367e-05
57095	PITHD1	-0.564434	9.40105e-07	8.3761e-05
526	ATP6V1B2	-0.285435	9.34699e-07	8.3761e-05
55504	TNFRSF19	-1.15849	9.45495e-07	8.3761e-05
6283	S100A12	-0.640044	9.91875e-07	8.68656e-05
9687	GREB1	-1.3347	9.87174e-07	8.68656e-05
9588	PRDX6	-0.403323	1.03798e-06	8.98758e-05
64137	ABCG4	-1.63724	1.09695e-06	9.28828e-05
440097	DBX2	-2.0806	1.11635e-06	9.34926e-05
348793	WDR53	-0.467642	1.15939e-06	9.50692e-05
79400	NOX5	-0.994765	1.22895e-06	9.96551e-05
63877	FAM204A	-0.225141	1.24021e-06	0.00010004
6785	ELOVL4	-1.326	1.26965e-06	0.000101781
5366	PMAIP1	-0.783114	1.27509e-06	0.000101781
442117	GALNTL6	-1.98299	1.41214e-06	0.000110987
284486	THEM5	-2.08195	1.46801e-06	0.00011363
1152	CKB	-0.839339	1.46119e-06	0.00011363
7225	TRPC6	-0.9209	1.51325e-06	0.00011596
8655	DYNLL1	-0.381931	1.6155e-06	0.00012318
6700	SPRR2A	-0.716628	1.64437e-06	0.000124146
2056	EPO	-2.07513	1.72267e-06	0.000128164
83639	TEX101	-0.910742	1.82261e-06	0.000134295
128218	TMEM125	-0.499926	1.87625e-06	0.000137586
130367	SGPP2	-0.542138	1.99893e-06	0.000145192
148113	CILP2	-1.43576	1.99786e-06	0.000145192
57110	PLAAT1	-1.37816	2.01752e-06	0.000145602
9547	CXCL14	-0.641462	2.04503e-06	0.000146458
85461	TANC1	-0.565526	2.08168e-06	0.000147022
4925	NUCB2	-0.496831	2.06448e-06	0.000147022
3850	KRT3	-1.81475	2.07639e-06	0.000147022
284185	LINC00482	-0.958336	2.0958e-06	0.000147341
5125	PCSK5	-0.560135	2.13714e-06	0.000149561
84648	LCE3D	-2.33365	2.22009e-06	0.00015396
1622	DBI	-0.478763	2.50113e-06	0.000171126
100526833	SEPT5-GP1BB	-0.553406	2.54659e-06	0.000173463
4753	NELL2	-1.40885	2.6443e-06	0.000179321
2009	EML1	-0.622805	2.79275e-06	0.000186094
55715	DOK4	-0.306359	2.84238e-06	0.000188581
54	ACP5	-0.480516	2.89632e-06	0.000191332
57524	CASKIN1	-0.940699	3.12346e-06	0.000201983
1749	DLX5	-0.76582	3.14997e-06	0.000202842
344887	NMRAL2P	-1.24979	3.17208e-06	0.000203411
8618	CADPS	-2.33615	3.22575e-06	0.000205991
84848	MIR503HG	-2.44918	3.31416e-06	0.000210759
5317	PKP1	-0.538176	3.3812e-06	0.000212931
283985	FADS6	-1.22445	3.41726e-06	0.000213767
10855	HPSE	-0.60559	3.4623e-06	0.000215704
93099	DMKN	-0.617522	3.51993e-06	0.000218406
145226	RDH12	-0.902397	3.75362e-06	0.000231036
57406	ABHD6	-0.565471	3.82195e-06	0.000232441
254910	LCE5A	-1.56632	3.99567e-06	0.000240402
375567	VWC2	-1.93715	3.99991e-06	0.000240402
169200	TMEM64	-0.374319	4.03142e-06	0.00024135
4601	MXI1	-0.49263	4.13929e-06	0.000242775
272	AMPD3	-0.583736	4.16297e-06	0.000242775
57126	CD177	-1.39181	4.18554e-06	0.000242961
81579	PLA2G12A	-0.289308	4.38828e-06	0.00025189
283748	PLA2G4D	-1.28993	4.48681e-06	0.000255631
55540	IL17RB	-2.30789	4.62925e-06	0.0002618
5932	RBBP8	-0.422918	4.85353e-06	0.000272473
610	HCN2	-0.950973	5.01309e-06	0.000279384
126410	CYP4F22	-0.643485	5.21259e-06	0.000288405
5241	PGR	-1.42343	5.2579e-06	0.000289318
59082	CARD18	-1.61176	5.26684e-06	0.000289318
51247	PAIP2	-0.226155	5.3299e-06	0.000291321
23120	ATP10B	-0.64947	5.34554e-06	0.000291321
1728	NQO1	-0.728286	5.73739e-06	0.000307452
1075	CTSC	-0.414555	5.82889e-06	0.000311267
138429	PIP5KL1	-0.685561	5.91305e-06	0.000314665
105369340	LOC105369340	-0.53032	6.25827e-06	0.000327353
143458	LDLRAD3	-0.486574	6.33571e-06	0.000330276
114771	PGLYRP3	-0.42254	6.38107e-06	0.000331513
84620	ST6GAL2	-0.693579	6.42645e-06	0.000332743
1427	CRYGS	-2.30145	6.48203e-06	0.00033449
6258	RXRG	-1.90261	6.78964e-06	0.000341174
1823	DSC1	-0.879617	6.66331e-06	0.000341174
29761	USP25	-0.358919	6.77028e-06	0.000341174
6657	SOX2	-0.512557	6.83407e-06	0.000342284
7006	TEC	-0.469254	7.09774e-06	0.000354332
3857	KRT9	-0.923859	7.12667e-06	0.000354621
255189	PLA2G4F	-0.553149	7.19399e-06	0.000356813
200558	APLF	-0.429698	7.40697e-06	0.000361526
54838	WBP1L	-0.282033	7.39636e-06	0.000361526
10040	TOM1L1	-0.251077	7.63372e-06	0.000371411
5522	PPP2R2C	-0.583873	7.77412e-06	0.000374229
4741	NEFM	-1.84662	7.75053e-06	0.000374229
10370	CITED2	-0.561958	7.87453e-06	0.000374798
102724153	LOC102724153	-1.63128	7.84087e-06	0.000374798
146177	VWA3A	-1.62014	7.91466e-06	0.000375542
1462	VCAN	-1.26695	8.1323e-06	0.000384678
8614	STC2	-1.47988	8.19862e-06	0.000386622
10912	GADD45G	-0.913395	8.27108e-06	0.000388842
1475	CSTA	-0.548449	8.31912e-06	0.000389905
23002	DAAM1	-0.370762	8.56953e-06	0.000400417
11092	SPACA9	-0.477227	8.71779e-06	0.000404875
7504	XK	-0.541843	8.8824e-06	0.000410035
22911	WDR47	-0.353616	9.1498e-06	0.000418597
84651	SPINK7	-0.882151	9.13515e-06	0.000418597
5550	PREP	-0.220595	9.11227e-06	0.000418597
220963	SLC16A9	-0.482607	9.23044e-06	0.000421029
254240	BPIFC	-3.12586	9.94313e-06	0.000447028
8839	CCN5	-1.90024	1.00716e-05	0.000451338
199731	CADM4	-0.368266	1.0442e-05	0.000465215
9223	MAGI1	-0.402126	1.04873e-05	0.00046588
11098	PRSS23	-0.952535	1.05978e-05	0.000469427
2798	GNRHR	-0.744864	1.11075e-05	0.00048638
284677	SNHG28	-0.764064	1.12917e-05	0.000491639
8850	KAT2B	-0.450714	1.14312e-05	0.000496304
219347	TMEM254-AS1	-0.501915	1.15705e-05	0.00050093
6456	SH3GL2	-1.88871	1.16106e-05	0.000501253
9619	ABCG1	-0.769784	1.16856e-05	0.000503073
26052	DNM3	-0.694301	1.1832e-05	0.000505118
4886	NPY1R	-0.988794	1.17859e-05	0.000505118
23762	OSBP2	-0.525824	1.18288e-05	0.000505118
6610	SMPD2	-0.366057	1.19056e-05	0.000505446
84216	TMEM117	-0.307503	1.18972e-05	0.000505446
57149	LYRM1	-0.359791	1.238e-05	0.000521254
10493	VAT1	-0.438403	1.25328e-05	0.000524804
81889	FAHD1	-0.278388	1.25966e-05	0.000526035
55553	SOX6	-0.766127	1.27185e-05	0.000529686
100506211	MIR210HG	-0.4941	1.28895e-05	0.000535349
81578	COL21A1	-0.682315	1.30505e-05	0.000539116
143662	MUC15	-0.597763	1.40769e-05	0.00056924
2706	GJB2	-0.415318	1.39637e-05	0.00056924
63928	CHP2	-1.61249	1.45065e-05	0.000582005
1960	EGR3	-1.481	1.5302e-05	0.000610725
79734	KCTD17	-0.637264	1.52925e-05	0.000610725
285966	TCAF2	-0.44299	1.60222e-05	0.000636157
4052	LTBP1	-1.10061	1.64391e-05	0.000651023
26154	ABCA12	-0.855013	1.68674e-05	0.000661149
255167	LINC01018	-1.23754	1.68564e-05	0.000661149
22903	BTBD3	-0.463027	1.67821e-05	0.000661149
56971	CEACAM19	-0.618316	1.70658e-05	0.000667219
10950	BTG3	-0.340407	1.79741e-05	0.000693882
26355	FAM162A	-0.479644	1.84388e-05	0.00070472
5163	PDK1	-0.411878	1.86925e-05	0.000710873
224	ALDH3A2	-0.372504	1.89416e-05	0.000718563
7325	UBE2E2	-0.388574	1.97042e-05	0.00074175
340654	LIPM	-2.45877	2.09783e-05	0.000782271
5210	PFKFB4	-0.742688	2.10925e-05	0.00078462
2171	FABP5	-0.448858	2.12062e-05	0.000786942
56603	CYP26B1	-1.23655	2.16378e-05	0.000797165
90523	MLIP	-0.88316	2.24432e-05	0.000824855
535	ATP6V0A1	-0.252846	2.287e-05	0.000832556
6706	SPRR2G	-4.03019	2.30713e-05	0.000835912
196264	MPZL3	-0.448122	2.31853e-05	0.000836091
100506394	GAS6-DT	-1.08693	2.31517e-05	0.000836091
163351	GBP6	-0.554032	2.35939e-05	0.00084684
284837	AATBC	-0.587175	2.4425e-05	0.000869622
161145	TMEM229B	-1.09631	2.5395e-05	0.000892669
119587	CPXM2	-0.698223	2.60284e-05	0.000909727
8408	ULK1	-0.46662	2.60583e-05	0.000909727
91156	IGFN1	-1.73518	2.62055e-05	0.000911531
57213	SPRYD7	-0.224934	2.6229e-05	0.000911531
5868	RAB5A	-0.313412	2.66487e-05	0.000924022
81788	NUAK2	-0.522573	2.68373e-05	0.000926371
56920	SEMA3G	-0.924227	2.70057e-05	0.000930087
1803	DPP4	-0.951644	2.73626e-05	0.000936426
118932	ANKRD22	-0.355602	2.74341e-05	0.000936426
147040	KCTD11	-0.519684	2.74238e-05	0.000936426
284348	LYPD5	-0.746282	2.73776e-05	0.000936426
7555	CNBP	-0.224368	2.77506e-05	0.000943029
4129	MAOB	-0.664311	2.81241e-05	0.000953606
55845	BRK1	-0.213964	2.86095e-05	0.000963669
7358	UGDH	-0.40196	2.88982e-05	0.000971258
51421	AMOTL2	-0.376695	2.90653e-05	0.000974738
146330	FBXL16	-0.502227	2.95238e-05	0.000983656
54622	ARL15	-0.412603	3.07004e-05	0.00101843
53354	PANK1	-0.460015	3.13393e-05	0.00103738
494143	CHAC2	-0.412252	3.20185e-05	0.00105198
3853	KRT6A	-0.59933	3.21235e-05	0.00105198
3860	KRT13	-0.429191	3.19062e-05	0.00105198
10804	GJB6	-0.377035	3.23941e-05	0.00105858
10089	KCNK7	-0.716717	3.25079e-05	0.00106003
57864	SLC46A2	-0.548852	3.42915e-05	0.00110876
84886	C1orf198	-0.336675	3.45283e-05	0.00110991
23255	MTCL1	-0.40874	3.45443e-05	0.00110991
6990	DYNLT3	-0.36768	3.44642e-05	0.00110991
2878	GPX3	-0.564787	3.47764e-05	0.00111503
80333	KCNIP4	-1.66541	3.5601e-05	0.00113644
100289274	DNAJC3-DT	-0.438188	3.56668e-05	0.00113644
11328	FKBP9	-0.263575	3.60761e-05	0.00114568
64065	PERP	-0.332065	3.62433e-05	0.00114765
124975	GGT6	-0.331495	3.78457e-05	0.00118614
6006	RHCE	-0.643519	3.82696e-05	0.00119566
590	BCHE	-1.05469	3.83973e-05	0.00119609
7257	TSNAX	-0.194776	3.8845e-05	0.00120563
101927189	LOC101927189	-0.686563	3.89569e-05	0.00120563
79369	B3GNT4	-0.81099	3.88815e-05	0.00120563
448834	KPRP	-2.00549	3.9417e-05	0.00120821
131583	FAM43A	-0.519699	3.92599e-05	0.00120821
374897	SBSN	-0.542134	3.99042e-05	0.00121827
1832	DSP	-0.462192	4.05916e-05	0.00123152
1824	DSC2	-0.457102	4.06596e-05	0.00123152
5598	MAPK7	-0.334808	4.1591e-05	0.00124985
55129	ANO10	-0.256162	4.20587e-05	0.00126143
100130476	LOC100130476	-0.794785	4.26567e-05	0.0012719
27233	SULT1C4	-1.45513	4.28943e-05	0.00127637
92421	CHMP4C	-0.644745	4.31341e-05	0.00127754
79157	MFSD11	-0.326335	4.42086e-05	0.00130046
347404	LANCL3	-0.585864	4.47412e-05	0.00131361
115572	TENT5B	-0.410095	4.52016e-05	0.00132206
79570	NKAIN1	-0.761761	4.55385e-05	0.00132938
1955	MEGF9	-0.393587	4.68928e-05	0.00135309
10609	P3H4	-0.422203	4.6722e-05	0.00135309
388524	RPSAP58	-0.33162	4.71577e-05	0.00135532
27065	NSG1	-0.442784	4.77803e-05	0.00136875
54566	EPB41L4B	-0.581152	4.99501e-05	0.00141766
5825	ABCD3	-0.359893	5.04816e-05	0.00143009
26998	FETUB	-1.59826	5.17044e-05	0.00145666
54149	C21orf91	-0.344342	5.18028e-05	0.00145675
4747	NEFL	-1.88529	5.21523e-05	0.00146389
126868	MAB21L3	-0.850157	5.32154e-05	0.00148828
2051	EPHB6	-0.486019	5.36147e-05	0.001494
105376575	#N/A	-0.482338	5.40773e-05	0.00149871
8540	AGPS	-0.366395	5.42709e-05	0.0015013
51567	TDP2	-0.292294	5.43666e-05	0.0015013
388115	CCDC9B	-0.538211	5.51096e-05	0.00151636
89778	SERPINB11	-1.87946	5.70771e-05	0.00156208
284110	GSDMA	-1.15392	5.81798e-05	0.00158377
83992	CTTNBP2	-0.672032	5.83072e-05	0.00158442
2825	GPR1	-0.536632	5.97824e-05	0.00161877
29969	MDFIC	-0.337141	6.00227e-05	0.00162241
51350	KRT76	-2.64821	6.04249e-05	0.00162754
22936	ELL2	-0.380899	6.10352e-05	0.00163822
340481	ZDHHC21	-0.398892	6.13226e-05	0.00164306
101930085	LOC101930085	-0.429799	6.25122e-05	0.0016633
101928022	LINC01214	-1.14412	6.41954e-05	0.00169139
79602	ADIPOR2	-0.312195	6.43464e-05	0.00169139
55512	SMPD3	-1.09907	6.44508e-05	0.00169139
22881	ANKRD6	-0.311434	6.51958e-05	0.00170088
8644	AKR1C3	-0.679184	6.52562e-05	0.00170088
79413	ZBED2	-0.929281	6.56765e-05	0.00170829
24141	LAMP5	-1.86655	6.57635e-05	0.00170829
9538	EI24	-0.167124	6.81994e-05	0.00175668
23097	CDK19	-0.31334	7.0452e-05	0.00179958
3613	IMPA2	-0.412875	7.17485e-05	0.00182965
6571	SLC18A2	-1.75911	7.3391e-05	0.00185916
8507	ENC1	-0.442692	7.50059e-05	0.00189069
126520	PLK5	-1.70195	7.58026e-05	0.00190451
151473	SLC16A14	-0.506255	7.64138e-05	0.00191008
23567	ZNF346	-0.261502	7.64907e-05	0.00191008
79933	SYNPO2L	-1.67866	7.65227e-05	0.00191008
79666	PLEKHF2	-0.249774	7.84231e-05	0.00194799
1776	DNASE1L3	-0.78879	7.99477e-05	0.00197945
2745	GLRX	-0.704644	8.01914e-05	0.00198228
9453	GGPS1	-0.146871	8.0426e-05	0.00198488
168002	DACT2	-0.717947	8.11777e-05	0.00200021
57504	MTA3	-0.238868	8.18229e-05	0.00200322
339456	TMEM52	-0.732115	8.47426e-05	0.00205176
9783	RIMS3	-0.65576	8.46945e-05	0.00205176
79674	VEPH1	-1.83006	8.46226e-05	0.00205176
2739	GLO1	-0.25142	8.55972e-05	0.00206314
2675	GFRA2	-1.80313	8.57511e-05	0.00206314
93145	OLFM2	-0.407788	8.54259e-05	0.00206314
7499	XG	-0.495188	8.64208e-05	0.00207501
57152	SLURP1	-0.676902	8.66765e-05	0.00207563
8996	NOL3	-0.41884	8.70871e-05	0.00208221
55075	UACA	-0.314064	8.72289e-05	0.00208235
9407	TMPRSS11D	-0.356268	8.77165e-05	0.00209074
429	ASCL1	-1.83284	8.87338e-05	0.00210842
1175	AP2S1	-0.256561	8.87275e-05	0.00210842
5911	RAP2A	-0.326822	8.92194e-05	0.00211341
9094	UNC119	-0.216789	8.98297e-05	0.00212458
2872	MKNK2	-0.473928	9.00612e-05	0.00212678
201895	SMIM14	-0.318287	9.10815e-05	0.00214756
51377	UCHL5	-0.219879	9.18865e-05	0.00216321
123355	LRRC28	-0.185129	9.21357e-05	0.00216575
283635	FAM177A1	-0.189663	9.26587e-05	0.00217471
11019	LIAS	-0.24633	9.43638e-05	0.0022046
6441	SFTPD	-0.613585	9.80567e-05	0.00227355
353322	ANKRD37	-1.03887	9.86647e-05	0.00228075
2678	GGT1	-0.69246	9.94634e-05	0.0022923
80856	LNPK	-0.248259	0.000101764	0.0023418
7475	WNT6	-1.02566	0.000102773	0.00235794
57610	RANBP10	-0.202583	0.000103025	0.00236018
7280	TUBB2A	-0.522276	0.00010344	0.00236263
54873	PALMD	-0.366153	0.000103666	0.00236425
254170	FBXO33	-0.165601	0.00010427	0.0023745
148213	ZNF681	-0.498644	0.000104712	0.00238103
148741	ANKRD35	-0.431366	0.000105104	0.00238617
286887	KRT6C	-1.07962	0.000105249	0.00238617
5733	PTGER3	-1.05883	0.000108401	0.00244678
183	AGT	-2.2922	0.000108803	0.00245223
152404	IGSF11	-1.2518	0.000111742	0.00251108
30	ACAA1	-0.2783	0.00011292	0.00253013
54455	FBXO42	-0.245962	0.000115048	0.00257371
124411	ZNF720	-0.239763	0.000115201	0.00257371
149466	C1orf210	-0.276626	0.000115787	0.00258304
7200	TRH	-2.20348	0.000117503	0.00260994
253558	LCLAT1	-0.280733	0.00011845	0.00262605
3131	HLF	-0.366352	0.000118571	0.00262605
146894	CD300LG	-0.849709	0.000121203	0.0026766
7295	TXN	-0.493541	0.000122706	0.00270201
2812	GP1BB	-0.78973	0.000126688	0.00276978
63027	SLC22A23	-0.355708	0.000126988	0.0027724
50509	COL5A3	-0.473519	0.000127369	0.00277675
10741	RBBP9	-0.170187	0.000129543	0.00280907
5110	PCMT1	-0.1773	0.0001303	0.00282059
25994	HIGD1A	-0.340729	0.000130943	0.00283051
7008	TEF	-0.441134	0.000133277	0.00287286
728431	LINC01137	-0.398548	0.000133739	0.00287877
58529	MYOZ1	-1.47665	0.00013614	0.00291816
245973	ATP6V1C2	-0.561918	0.000139589	0.00298791
29923	HILPDA	-1.00237	0.000144453	0.00307484
341640	FREM2	-1.83668	0.0001456	0.00309496
51302	CYP39A1	-0.508289	0.000147477	0.00312187
101929639	B4GALT1-AS1	-0.476719	0.000149861	0.00316797
2941	GSTA4	-0.483729	0.000153448	0.00322157
6424	SFRP4	-1.36589	0.000153999	0.00322871
5774	PTPN3	-0.31001	0.00015509	0.00324271
5372	PMM1	-0.310927	0.000155923	0.00325569
55638	SYBU	-0.399643	0.00016012	0.00331622
56254	RNF20	-0.333554	0.000161117	0.00332788
25941	TPGS2	-0.187556	0.000160922	0.00332788
27177	IL36B	-1.42615	0.000161748	0.00333193
79190	IRX6	-1.36247	0.000162059	0.00333385
54785	BORCS6	-0.32417	0.000165901	0.00339734
386724	AMIGO3	-0.38147	0.000166466	0.00340167
79924	ADM2	-0.980885	0.000171665	0.00349859
989	SEPTIN7	-0.157393	0.000172783	0.00350752
10049	DNAJB6	-0.308633	0.000172648	0.00350752
64343	AZI2	-0.148992	0.00017315	0.00351018
957	ENTPD5	-0.320031	0.000176455	0.00355835
1735	DIO3	-1.62852	0.000177887	0.00358252
10687	PNMA2	-1.16612	0.000185102	0.00369868
5636	PRPSAP2	-0.173505	0.000185103	0.00369868
55975	KLHL7	-0.165518	0.000187035	0.00372136
6770	STAR	-0.502946	0.000193419	0.00382002
869	CBLN1	-1.57896	0.000194049	0.00382261
8851	CDK5R1	-0.360448	0.000194496	0.00382651
55906	ZC4H2	-0.347087	0.000195791	0.00383229
9848	MFAP3L	-0.709557	0.000196912	0.00384443
100190939	TPT1-AS1	-0.485449	0.000197261	0.00384635
79315	OR7E91P	-0.739355	0.000197843	0.0038479
8541	PPFIA3	-0.312797	0.000204971	0.00392649
255057	CBARP	-0.645661	0.000205214	0.00392649
56731	SLC2A4RG	-0.286722	0.000206459	0.00393068
55220	KLHDC8A	-1.27585	0.000210501	0.00399275
102724532	LOC102724532	-0.500226	0.000211755	0.00401157
55435	AP1AR	-0.225702	0.00022373	0.00419692
27235	COQ2	-0.277374	0.000224572	0.00420756
23682	RAB38	-0.28049	0.000226333	0.00422507
8522	GAS7	-0.27882	0.00022778	0.00424174
199745	THAP8	-0.389232	0.000228981	0.00425738
55244	SLC47A1	-0.640633	0.000230584	0.0042732
55328	RNLS	-0.298172	0.000231033	0.00427635
3188	HNRNPH2	-0.171456	0.000231722	0.00428392
23678	SGK3	-0.266974	0.000233624	0.00430363
646486	FABP12	-0.689938	0.00023363	0.00430363
51439	FAM8A1	-0.208402	0.000237828	0.00437569
793	CALB1	-2.33004	0.000241134	0.00442061
143098	MPP7	-0.279189	0.000241613	0.00442409
53833	IL20RB	-0.368242	0.000243908	0.00445546
134957	STXBP5	-0.300781	0.000245959	0.00448758
79269	DCAF10	-0.2183	0.000246529	0.00449263
50862	RNF141	-0.284521	0.000249593	0.0045331
25989	ULK3	-0.406813	0.00025401	0.00458535
239	ALOX12	-0.80169	0.000255556	0.00460782
55974	SLC50A1	-0.200946	0.000261678	0.00469166
3861	KRT14	-0.874235	0.000261736	0.00469166
9699	RIMS2	-0.844578	0.000264102	0.00472044
1950	EGF	-0.955693	0.000265076	0.00472912
144717	PHETA1	-0.400371	0.000265369	0.00472912
1515	CTSV	-0.757712	0.000268887	0.00476963
8909	ENDOU	-0.556988	0.000270499	0.00479007
1944	EFNA3	-0.384741	0.000275455	0.00484001
6781	STC1	-1.38385	0.000276144	0.00484001
55117	SLC6A15	-0.7968	0.000276958	0.0048455
8543	LMO4	-0.377037	0.000277953	0.00485183
56477	CCL28	-0.46015	0.000284375	0.00494141
79018	GID4	-0.293523	0.000284999	0.00494665
1116	CHI3L1	-0.7758	0.000285819	0.00495527
1277	COL1A1	-1.45506	0.000286452	0.00496063
5208	PFKFB2	-0.369951	0.000287863	0.00497945
128488	WFDC12	-1.73389	0.000290269	0.00500976
100996941	IL21-AS1	-1.19821	0.000293903	0.00506678
4094	MAF	-0.375056	0.000294504	0.00507142
81621	KAZALD1	-0.84637	0.000296473	0.00509388
57600	FNIP2	-0.400036	0.000298314	0.00511405
158747	MOSPD2	-0.388611	0.00029805	0.00511405
162514	TRPV3	-0.979959	0.000302625	0.00517439
7049	TGFBR3	-0.55818	0.00030417	0.00518544
55151	TMEM38B	-0.336203	0.0003041	0.00518544
100505566	LINC00578	-1.19089	0.000311098	0.00527422
145264	SERPINA12	-1.96981	0.000314062	0.00531271
5337	PLD1	-0.319318	0.000320466	0.00540911
131	ADH7	-0.978854	0.000321751	0.00542481
11005	SPINK5	-0.431619	0.000324053	0.00544566
80854	SETD7	-0.380996	0.000324709	0.0054507
401491	VLDLR-AS1	-1.07148	0.000325356	0.00545559
283130	SLC25A45	-0.404064	0.000326712	0.00546637
56413	LTB4R2	-0.406236	0.000327975	0.00548152
23276	KLHL18	-0.267232	0.000329015	0.00549291
55081	IFT57	-0.16195	0.000333861	0.00556774
148252	DIRAS1	-0.550643	0.000335341	0.00558634
119548	PNLIPRP3	-0.865635	0.000336373	0.00559139
255374	MBLAC1	-0.476766	0.000337909	0.00560737
57719	ANO8	-0.459694	0.000338474	0.00560806
116	ADCYAP1	-2.23634	0.000339353	0.00561654
54893	MTMR10	-0.324322	0.000341913	0.00565282
440590	ZYG11A	-0.504424	0.00034493	0.00569042
22979	EFR3B	-0.713234	0.000347423	0.00572538
84290	CAPNS2	-0.405589	0.000348531	0.00573748
11238	CA5B	-0.313063	0.00035193	0.00578101
100303453	TSNAX-DISC1	-0.182916	0.000359677	0.00590194
25907	TMEM158	-0.799977	0.000367333	0.00599546
6097	RORC	-0.569717	0.000371863	0.00605008
51186	TCEAL9	-0.336949	0.000371713	0.00605008
10242	KCNMB2	-1.48626	0.000373902	0.00607036
51493	RTCB	-0.195171	0.000376585	0.00610745
8560	DEGS1	-0.373916	0.000377063	0.00610873
100652759	PRICKLE2-AS1	-2.04628	0.000380494	0.00614484
23657	SLC7A11	-0.992361	0.000383541	0.00617772
90826	PRMT9	-0.190785	0.000383666	0.00617772
54764	ZRANB1	-0.360348	0.000388353	0.00622584
2897	GRIK1	-1.57042	0.000388054	0.00622584
9741	LAPTM4A	-0.227228	0.000393973	0.00627958
114	ADCY8	-1.52179	0.000394164	0.00627958
10529	NEBL	-0.323891	0.000398215	0.00633095
84171	LOXL4	-1.27593	0.000399382	0.00634293
1153	CIRBP	-0.181563	0.00040189	0.00637615
6422	SFRP1	-0.738443	0.000408654	0.0064638
64400	AKTIP	-0.229767	0.000409523	0.0064638
51384	WNT16	-1.13338	0.000415728	0.00654826
54064	LINC00160	-0.718917	0.000418899	0.00657791
10090	UST	-0.295855	0.00042134	0.00658923
57758	SCUBE2	-0.692883	0.000420651	0.00658923
57019	CIAPIN1	-0.203274	0.000421131	0.00658923
101927828	OVOL1-AS1	-0.707374	0.000422259	0.00659688
79605	PGBD5	-0.542224	0.000422875	0.00659978
4133	MAP2	-0.675917	0.000426518	0.00664103
4249	MGAT5	-0.272111	0.000427349	0.00664195
10129	FRY	-0.563515	0.000427744	0.00664195
523	ATP6V1A	-0.184861	0.000432687	0.00670512
100534612	C1QTNF3-AMACR	-0.658243	0.000434363	0.0067175
29925	GMPPB	-0.20202	0.000442362	0.00682744
5019	OXCT1	-0.257228	0.000443394	0.0068296
149603	RNF187	-0.205678	0.00044717	0.00686624
3622	ING2	-0.259276	0.000447565	0.00686624
386618	KCTD4	-1.90856	0.000453197	0.0069457
200407	CREG2	-0.873114	0.000456666	0.0069849
5786	PTPRA	-0.129609	0.000462471	0.00705257
9545	RAB3D	-0.258534	0.000466837	0.00711207
26267	FBXO10	-0.300828	0.000467457	0.00711445
55897	MESP1	-0.877076	0.000470324	0.0071439
84639	IL1F10	-0.995662	0.000470856	0.0071449
60529	ALX4	-1.75935	0.000478541	0.00724715
6783	SULT1E1	-0.897479	0.000487854	0.00732627
9542	NRG2	-0.562258	0.000485464	0.00732627
79607	FAM118B	-0.229667	0.000488546	0.00732627
1946	EFNA5	-0.269471	0.000493519	0.00737919
9177	HTR3B	-1.08159	0.000499173	0.00744195
400027	LINC00938	-0.200078	0.00049883	0.00744195
79153	GDPD3	-0.388429	0.00050908	0.00757491
728730	MAP4K3-DT	-0.374018	0.000520487	0.00770724
1160	CKMT2	-0.564742	0.000522042	0.00772279
9060	PAPSS2	-0.772334	0.000532949	0.00783123
10560	SLC19A2	-0.490538	0.000534532	0.00784697
1748	DLX4	-0.805362	0.000537648	0.00787762
55703	POLR3B	-0.20272	0.000538839	0.00788753
151963	MB21D2	-0.342364	0.000544813	0.00794973
8417	STX7	-0.189516	0.000544786	0.00794973
6470	SHMT1	-0.346213	0.000545163	0.00794973
6703	SPRR2D	-0.652476	0.000555581	0.00807094
8854	ALDH1A2	-1.16523	0.000557828	0.0080959
81493	SYNC	-0.436703	0.000564119	0.00815631
84189	SLITRK6	-0.560367	0.000569896	0.00820535
123879	DCUN1D3	-0.541959	0.000570876	0.00820535
4738	NEDD8	-0.194847	0.000572517	0.00821573
11342	RNF13	-0.15782	0.000575978	0.00824994
79929	MAP6D1	-0.368978	0.000578475	0.00826657
64097	EPB41L4A	-0.284627	0.000578628	0.00826657
84952	CGNL1	-0.347994	0.000578757	0.00826657
132720	FAM241A	-0.293814	0.000581179	0.00829343
9534	ZNF254	-0.397377	0.000584263	0.00832194
163778	SPRR4	-1.3856	0.000587143	0.0083552
84879	MFSD2A	-0.307914	0.000592518	0.00840049
64801	ARV1	-0.178217	0.000592392	0.00840049
9949	AMMECR1	-0.27763	0.000595748	0.00843848
10622	POLR3G	-0.452824	0.000602033	0.00850724
203	AK1	-0.269309	0.000602268	0.00850724
8808	IL1RL2	-0.333744	0.000605503	0.00851371
4947	OAZ2	-0.165354	0.000605385	0.00851371
10951	CBX1	-0.163473	0.000603852	0.00851371
730087	ZNF726	-0.595817	0.000608546	0.00854468
6698	SPRR1A	-0.421313	0.000610986	0.00856722
135250	RAET1E	-0.431609	0.000613386	0.00858517
43849	KLK12	-0.581857	0.000619431	0.00866186
310	ANXA7	-0.196321	0.00062225	0.0086895
374454	KRT77	-1.14344	0.000622542	0.0086895
122481	AK7	-0.396259	0.000631294	0.00877585
55860	ACTR10	-0.133859	0.000634279	0.00879724
157807	CLVS1	-0.958858	0.000647546	0.00895694
54503	ZDHHC13	-0.300809	0.000650964	0.0089961
51385	ZNF589	-0.32596	0.000654887	0.00902092
2523	FUT1	-0.314775	0.000655114	0.00902092
1241	LTB4R	-0.339458	0.00066419	0.00912948
51228	GLTP	-0.302571	0.000676241	0.00927849
168620	BHLHA15	-0.751469	0.000679227	0.00931112
84792	FAM220A	-0.249455	0.000683306	0.00933364
1562	CYP2C18	-0.573249	0.000688797	0.00937523
388815	MIR99AHG	-0.346283	0.000693755	0.00942596
136288	C7orf57	-0.534911	0.000698873	0.00948709
58528	RRAGD	-0.310798	0.000703107	0.00951927
2760	GM2A	-0.291319	0.000705211	0.00953112
5742	PTGS1	-0.439279	0.000706469	0.00953112
53630	BCO1	-0.709632	0.000705279	0.00953112
388121	TNFAIP8L3	-0.452692	0.000711186	0.00958631
100506603	VASH1-AS1	-0.23835	0.000718543	0.00965153
125206	SLC5A10	-0.9957	0.000718166	0.00965153
4015	LOX	-0.85899	0.000727952	0.00972675
91653	BOC	-0.420298	0.000729649	0.00974093
5664	PSEN2	-0.263099	0.000734835	0.00979312
377677	CA13	-0.313048	0.000737454	0.00981825
9755	TBKBP1	-0.376084	0.000739099	0.00982432
84830	ADTRP	-0.607987	0.000741768	0.00985124
388698	FLG2	-1.84923	0.000742817	0.00985663
160418	TMTC3	-0.244256	0.00074539	0.00987796
100131691	MZF1-AS1	-0.402178	0.000748475	0.00990284
114134	SLC2A13	-0.6189	0.000750091	0.00991025
4143	MAT1A	-0.808761	0.00076279	0.010052
58985	IL22RA1	-0.374572	0.000763531	0.0100532
388011	LINC01550	-0.569334	0.00076635	0.0100668
25842	ASF1A	-0.152099	0.000783746	0.0102489
1557	CYP2C19	-0.904195	0.000793155	0.0103543
60682	SMAP1	-0.215844	0.000793914	0.0103553
1181	CLCN2	-0.293281	0.000800057	0.0104009
79020	C7orf25	-0.165859	0.000799601	0.0104009
3709	ITPR2	-0.408437	0.000800325	0.0104009
55616	ASAP3	-0.373994	0.000806219	0.0104624
219855	SLC37A2	-0.554002	0.000817573	0.0105739
130888	FBXO36	-0.287266	0.000828649	0.0107082
101927164	LOC101927164	-1.01173	0.000848423	0.010936
55014	STX17	-0.249154	0.000849712	0.0109434
5228	PGF	-0.835309	0.000852127	0.0109561
84693	MCEE	-0.257958	0.000853138	0.0109599
7782	SLC30A4	-0.259152	0.000855624	0.0109827
137902	PXDNL	-1.44789	0.000869673	0.0111072
11234	HPS5	-0.203245	0.000878529	0.0111951
83988	NCALD	-0.621945	0.000883718	0.0112263
54928	IMPAD1	-0.182785	0.00088645	0.0112465
1734	DIO2	-0.604555	0.000893683	0.0113289
2549	GAB1	-0.324901	0.000895232	0.0113391
83693	HSDL1	-0.175721	0.000907192	0.0114811
353142	LCE3A	-3.13282	0.000908627	0.0114898
51533	PHF7	-0.294661	0.000910121	0.0114948
23588	KLHDC2	-0.139199	0.00091052	0.0114948
79639	TMEM53	-0.285162	0.00091171	0.0115003
64288	ZSCAN31	-0.338764	0.000913885	0.0115036
5803	PTPRZ1	-0.520019	0.000914223	0.0115036
7139	TNNT2	-0.638504	0.000921036	0.0115708
740	MRPL49	-0.132154	0.000922587	0.0115708
9978	RBX1	-0.165422	0.000922046	0.0115708
255082	CASC2	-0.551744	0.00092454	0.0115859
22844	FRMPD1	-1.32665	0.000928027	0.0116106
54463	RETREG1	-0.347513	0.00093014	0.0116275
9935	MAFB	-0.309583	0.000935079	0.0116796
149428	BNIPL	-0.301077	0.000944455	0.0117776
51234	EMC4	-0.210471	0.000948745	0.0118215
64127	NOD2	-0.265582	0.000953654	0.0118634
6405	SEMA3F	-0.230171	0.000961886	0.0119191
63971	KIF13A	-0.269346	0.000961525	0.0119191
124857	WFIKKN2	-1.39105	0.000961704	0.0119191
81848	SPRY4	-0.56682	0.000964613	0.0119356
54951	COMMD8	-0.212876	0.000965756	0.0119364
79109	MAPKAP1	-0.108286	0.00096819	0.0119569
5052	PRDX1	-0.207562	0.000977413	0.012032
874	CBR3	-0.424576	0.000979543	0.0120396
8544	PIR	-0.252616	0.000980387	0.0120396
64840	PORCN	-0.773329	0.000985108	0.0120782
1634	DCN	-0.56845	0.000990268	0.0121221
11143	KAT7	-0.202965	0.000993092	0.0121389
150290	DUSP18	-0.375293	0.000994796	0.0121484
645513	LOC645513	-0.346396	0.00100061	0.0122097
94103	ORMDL3	-0.132476	0.00100494	0.0122528
85301	COL27A1	-0.685239	0.00100808	0.0122812
55304	SPTLC3	-0.485311	0.00100969	0.0122911
100144748	KLLN	-0.50496	0.00101687	0.0123588
441052	LOC441052	-1.31768	0.00102407	0.0124365
157378	TMEM65	-0.233668	0.00103073	0.0125075
347733	TUBB2B	-1.06233	0.00103855	0.0125924
5030	P2RY4	-1.60916	0.00104102	0.0126124
7286	TUFT1	-0.341945	0.00105211	0.0127267
81847	RNF146	-0.148468	0.00105513	0.0127531
3358	HTR2C	-1.41529	0.00105804	0.0127682
389015	SLC9A4	-0.91783	0.00106273	0.0128147
10314	LANCL1	-0.262361	0.00106512	0.0128292
644873	LINC01184	-0.224276	0.00106562	0.0128292
6732	SRPK1	-0.254844	0.00107351	0.0129041
340719	NANOS1	-0.463692	0.00107894	0.0129591
2861	GPR37	-0.531476	0.00108408	0.0129801
654463	FER1L6	-1.89168	0.00109024	0.0130235
11075	STMN2	-1.11899	0.001092	0.0130343
2331	FMOD	-0.912342	0.00111938	0.0132476
493856	CISD2	-0.165194	0.00112226	0.0132638
55255	WDR41	-0.201053	0.00113461	0.0133556
79899	PRR5L	-0.554295	0.00113359	0.0133556
3479	IGF1	-1.21711	0.00115687	0.0135567
8804	CREG1	-0.209245	0.00115893	0.013569
80262	C16orf70	-0.214581	0.00116969	0.013674
694	BTG1	-0.264689	0.00117277	0.0136996
3098	HK1	-0.181469	0.00118089	0.013784
6536	SLC6A9	-0.450714	0.00118515	0.0138135
3868	KRT16	-0.914537	0.00118523	0.0138135
51141	INSIG2	-0.25352	0.00119005	0.0138587
978	CDA	-0.45479	0.00119242	0.0138644
10140	TOB1	-0.228104	0.0012107	0.0140463
339487	ZBTB8OS	-0.209164	0.00121528	0.0140782
10767	HBS1L	-0.132164	0.00122552	0.0141754
387695	C10orf99	-0.478342	0.00122811	0.0141946
9236	CCPG1	-0.309637	0.00123208	0.0142269
144110	TMEM86A	-0.615	0.00124103	0.0142792
10463	SLC30A9	-0.162686	0.00124352	0.01428
60592	SCOC	-0.221198	0.0012438	0.01428
6747	SSR3	-0.170149	0.00125848	0.0144152
126295	ZNF57	-0.255021	0.00125958	0.0144169
2035	EPB41	-0.295572	0.00126426	0.0144434
128637	TBC1D20	-0.13427	0.00126529	0.0144434
50649	ARHGEF4	-0.266313	0.00126906	0.0144714
256536	TCERG1L	-1.23888	0.00127429	0.0145095
27109	DMAC2L	-0.209452	0.00127595	0.0145176
3419	IDH3A	-0.238332	0.00128922	0.0146364
5988	RFPL1	-1.57672	0.00128926	0.0146364
23233	EXOC6B	-0.244085	0.00129883	0.0146798
26035	GLCE	-0.232226	0.00129503	0.0146798
65996	CENPBD1P1	-0.227417	0.00129794	0.0146798
29094	LGALSL	-0.370385	0.00130185	0.0147031
51806	CALML5	-0.988232	0.00131413	0.0147804
55200	PLEKHG6	-0.280215	0.00131493	0.0147804
57862	ZNF410	-0.175011	0.00131137	0.0147804
5708	PSMD2	-0.165167	0.00131641	0.0147805
8418	CMAHP	-0.456038	0.0013271	0.0148321
80195	TMEM254	-0.240613	0.00132778	0.0148321
10048	RANBP9	-0.315681	0.00133436	0.0148622
11166	SOX21	-0.471163	0.00133243	0.0148622
29948	OSGIN1	-0.40895	0.00133696	0.0148804
353141	LCE2D	-1.91873	0.00133982	0.0149014
1281	COL3A1	-1.1287	0.0013467	0.0149346
6549	SLC9A2	-1.40818	0.00135007	0.0149611
83857	TMTC1	-0.563228	0.00135197	0.0149713
64598	MOSPD3	-0.245304	0.00135456	0.0149892
115825	WDFY2	-0.224751	0.00135646	0.0149993
4780	NFE2L2	-0.250154	0.0013586	0.0150122
22925	PLA2R1	-0.367617	0.0013598	0.0150146
219833	C11orf45	-0.507758	0.0013727	0.0151243
57115	PGLYRP4	-0.685708	0.00137432	0.015125
1389	CREBL2	-0.148093	0.00137571	0.015125
23237	ARC	-1.00342	0.00137971	0.015158
84314	TMEM107	-0.212572	0.00138254	0.0151674
6652	SORD	-0.324872	0.00138372	0.0151695
23600	AMACR	-0.666244	0.00139629	0.0152854
91298	C12orf29	-0.234515	0.00140138	0.0153192
345757	FAM174A	-0.198167	0.00141689	0.0154206
5595	MAPK3	-0.22405	0.00141769	0.0154206
7779	SLC30A1	-0.240398	0.00142033	0.0154382
104472717	LINC01224	-0.862854	0.00142864	0.0155176
54505	DHX29	-0.147669	0.00142974	0.0155186
3418	IDH2	-0.293332	0.00143324	0.0155455
374569	ASPG	-0.522638	0.00143425	0.0155455
847	CAT	-0.247967	0.00143911	0.0155871
79671	NLRX1	-0.285989	0.00145326	0.0157071
3754	KCNF1	-1.62794	0.00145462	0.0157107
8863	PER3	-0.592541	0.00147375	0.0158925
153020	RASGEF1B	-0.35579	0.00147773	0.0159043
1318	SLC31A2	-0.368543	0.0014802	0.0159197
381	ARF5	-0.182054	0.00148786	0.0159684
2770	GNAI1	-0.201204	0.00149041	0.0159846
51143	DYNC1LI1	-0.203785	0.00149681	0.0160308
10874	NMU	-0.473043	0.00151693	0.0161725
79603	CERS4	-0.268181	0.00152036	0.0161926
4610	MYCL	-0.362212	0.00152301	0.0161982
9874	TLK1	-0.18141	0.00152754	0.0162124
54989	ZNF770	-0.244498	0.00152963	0.0162124
140578	CHODL	-1.07657	0.00152826	0.0162124
55350	VNN3	-1.40485	0.00153431	0.0162396
101927023	LOC101927023	-0.725242	0.00154929	0.0163867
401152	C4orf3	-0.281896	0.00155759	0.0164463
80255	SLC35F5	-0.162798	0.00156345	0.0164663
11343	MGLL	-0.500436	0.00156112	0.0164663
5618	PRLR	-0.780062	0.00156836	0.0164663
54494	C11orf71	-0.266217	0.00156576	0.0164663
11269	DDX19B	-0.137521	0.0015681	0.0164663
55689	YEATS2	-0.218302	0.0016026	0.0167999
348938	NIPAL4	-0.315678	0.0016052	0.0168042
5597	MAPK6	-0.258565	0.00160443	0.0168042
3606	IL18	-0.391648	0.00161723	0.0169185
1278	COL1A2	-1.09912	0.00162401	0.0169663
8513	LIPF	-1.35401	0.00162626	0.0169782
131544	CRYBG3	-0.350938	0.00166809	0.0172737
1054	CEBPG	-0.173636	0.00169353	0.0174781
27284	SULT1B1	-0.820681	0.00170058	0.0175156
145873	MESP2	-0.619748	0.00170059	0.0175156
79991	STN1	-0.208458	0.00171883	0.0176324
729993	SHISA9	-1.42037	0.00172194	0.0176407
24142	NAA80	-0.261396	0.00173196	0.0177315
63895	PIEZO2	-0.558218	0.00175868	0.0179811
220965	FAM13C	-0.425743	0.00176164	0.0179993
389114	ZNF662	-0.374425	0.00176766	0.0180367
22863	ATG14	-0.162061	0.0017698	0.0180466
1646	AKR1C2	-0.701598	0.00178219	0.0181487
92211	CDHR1	-0.443562	0.00179126	0.0182168
10418	SPON1	-0.554964	0.00179249	0.0182173
23446	SLC44A1	-0.203196	0.00182247	0.018438
132	ADK	-0.190691	0.00182106	0.018438
7070	THY1	-0.995404	0.00182262	0.018438
468	ATF4	-0.195982	0.00182248	0.018438
9182	RASSF9	-0.546279	0.00182423	0.0184421
11187	PKP3	-0.283615	0.00185114	0.0186772
55573	CDV3	-0.220932	0.00186581	0.0188004
101927354	LOC101927354	-1.62122	0.00189142	0.0189596
157567	ANKRD46	-0.166884	0.00189274	0.0189596
54462	CCSER2	-0.196828	0.00188674	0.0189596
171019	ADAMTS19	-1.80352	0.00189528	0.0189602
54477	PLEKHA5	-0.215673	0.00189478	0.0189602
4014	LOR	-2.77472	0.00189705	0.0189655
116362	RBP7	-0.420694	0.00191477	0.0190805
8841	HDAC3	-0.137128	0.00191204	0.0190805
7266	DNAJC7	-0.158046	0.00191426	0.0190805
171391	LOC171391	-0.401866	0.00191762	0.0190965
1476	CSTB	-0.35894	0.0019194	0.0191018
284254	DYNAP	-1.57692	0.00192268	0.0191095
84733	CBX2	-0.32456	0.00193991	0.0192559
375035	SFT2D2	-0.239799	0.00195565	0.0193457
152503	SH3D19	-0.18745	0.00195767	0.0193457
10138	YAF2	-0.192276	0.00195779	0.0193457
26239	LCE2B	-2.06659	0.00196272	0.0193619
101927972	LOC101927972	-0.460483	0.00196451	0.0193619
5824	PEX19	-0.111271	0.0019676	0.0193676
79876	UBA5	-0.152818	0.00197178	0.0193839
11183	MAP4K5	-0.151771	0.00197928	0.0194452
80157	CWH43	-0.378605	0.00198419	0.0194809
390928	ACP7	-1.22754	0.00198927	0.0194933
2998	GYS2	-0.461591	0.00200215	0.0195819
64283	ARHGEF28	-0.341025	0.00200406	0.0195882
5730	PTGDS	-1.02847	0.00200869	0.0196209
8416	ANXA9	-0.661988	0.0020166	0.0196731
9348	NDST3	-1.19767	0.00201657	0.0196731
1050	CEBPA	-0.269953	0.00201859	0.01968
55520	ELAC1	-0.193331	0.00203154	0.0197559
91408	BTF3L4	-0.156136	0.0020652	0.0200197
8681	JMJD7-PLA2G4B	-0.271941	0.00208397	0.0201508
23423	TMED3	-0.218665	0.00209536	0.0202099
147700	KLC3	-0.418482	0.00211447	0.0203553
197320	ZNF778	-0.280603	0.00216651	0.020675
246269	AFG1L	-0.197427	0.00218006	0.0207784
64854	USP46	-0.207322	0.00218461	0.0207958
7480	WNT10B	-0.690206	0.00220709	0.0209578
23118	TAB2	-0.144856	0.00224066	0.0211933
100506668	NRAV	-0.201223	0.00224754	0.0212366
23433	RHOQ	-0.285727	0.00225483	0.0212924
116443	GRIN3A	-1.36413	0.00226808	0.0213912
1070	CETN3	-0.194327	0.00228245	0.021487
5358	PLS3	-0.199224	0.00228002	0.021487
8497	PPFIA4	-0.552261	0.00228931	0.0215251
2256	FGF11	-0.442983	0.00229812	0.0215815
57147	SCYL3	-0.163774	0.00235057	0.0220066
1827	RCAN1	-0.210719	0.00235943	0.0220492
[truncated: 322 more rows]
