# Supplementary material for: Multi-omics analysis of the cervical epithelial integrity of women using depot medroxyprogesterone acetate
Source: PLoS Pathog. 2022 May 9;18(5):e1010494. doi: 10.1371/journal.ppat.1010494 (PMC9119532; doi:10.1371/journal.ppat.1010494)
Supplement: S3 Table — (XLSX) [file ppat.1010494.s008.xlsx]

## Sheet: Table S3
S3 Table. Gene set enrichment by GO (gene ontology) up and downregulated in the DMPA group as compared to controls.
GO Term	GO ID	P-value	Genes in dataset belonging to each pathway
UPREGULATED IN DMPA
cytokine-mediated signaling pathway	GO:0019221	2.56296e-10	ITGB1;CD86;CXCL6;CIITA;ITGAM;CSF1;ITGB2;LRRC4;PIK3CD;CXCL1;IL27RA;TXNDC17;OASL;IKBKB;TMSB4X;CASP3;ITGAX;AKT1;TNFSF11;CCR5;TRIM21;EDARADD;IFNAR2;IL10;IL15RA;IL4R;ANXA2;IL15;PRKCD;MMP3;AIP;FLT3LG;IL19;VAV1;TNFRSF1A;IL17RA;HCK;MTAP;CEACAM1;AIM2;IL1B;IRF1;RAPGEF1;FSCN1;XCL2;IRF8;IRF5;LCP1;TNFRSF21;CSF1R;FOXC1;MAOA;PTAFR;IL2RG;SAMHD1;PSMB10;MUC1;INPP5D;STAT4;PTK2B;PAK2;IL32;NGFR;CCL22;TNFSF14;IL10RA;I…
neutrophil mediated immunity	GO:0002446	3.83863e-10	ARHGAP9;CXCL6;SIGLEC9;ITGAM;ITGB2;LRMP;CXCL1;ITGAL;CTSS;GLIPR1;ADGRE5;CLEC5A;C3AR1;ITGAX;COTL1;OLR1;CAPN1;SPTAN1;CTSB;CD53;FCER1G;ANXA2;MME;ANXA3;CD300A;PRKCD;CYBB;OLFM4;ARHGAP45;FGR;CEACAM1;TYROBP;BIN2;CEACAM6;ADAM8;DOCK2;SLC27A2;ARL8A;VCL;TLR2;DNASE1L1;TMEM63A;MVP;PTAFR;FGL2;PLAC8;ADGRG3;SDCBP;STOM;NCKAP1L;CD59;LTA4H;CD14;ATP8B4;IDH1;ADA2;NFKB1;TSPAN14;LRG1;PTPRC;FCGR2A;PTPN6;CYSTM1;S100P
neutrophil degranulation	GO:0043312	5.10439e-10	ARHGAP9;SIGLEC9;ITGAM;ITGB2;LRMP;CXCL1;ITGAL;CTSS;GLIPR1;ADGRE5;CLEC5A;C3AR1;ITGAX;COTL1;OLR1;CAPN1;SPTAN1;CTSB;CD53;FCER1G;ANXA2;MME;ANXA3;CD300A;PRKCD;CYBB;OLFM4;ARHGAP45;FGR;CEACAM1;TYROBP;BIN2;CEACAM6;ADAM8;DOCK2;SLC27A2;ARL8A;VCL;TLR2;DNASE1L1;TMEM63A;MVP;PTAFR;FGL2;PLAC8;ADGRG3;SDCBP;STOM;NCKAP1L;CD59;LTA4H;CD14;ATP8B4;IDH1;ADA2;NFKB1;TSPAN14;LRG1;PTPRC;FCGR2A;PTPN6;CYSTM1;S100P
neutrophil activation involved in immune response	GO:0002283	7.16655e-10	ARHGAP9;SIGLEC9;ITGAM;ITGB2;LRMP;CXCL1;ITGAL;CTSS;GLIPR1;ADGRE5;CLEC5A;C3AR1;ITGAX;COTL1;OLR1;CAPN1;SPTAN1;CTSB;CD53;FCER1G;ANXA2;MME;ANXA3;CD300A;PRKCD;CYBB;OLFM4;ARHGAP45;FGR;CEACAM1;TYROBP;BIN2;CEACAM6;ADAM8;DOCK2;SLC27A2;ARL8A;VCL;TLR2;DNASE1L1;TMEM63A;MVP;PTAFR;FGL2;PLAC8;ADGRG3;SDCBP;STOM;NCKAP1L;CD59;LTA4H;CD14;ATP8B4;IDH1;ADA2;NFKB1;TSPAN14;LRG1;PTPRC;FCGR2A;PTPN6;CYSTM1;S100P
cellular response to cytokine stimulus	GO:0071345	1.30554e-09	ITGB1;CD86;ITGAM;CSF1;DOCK8;ITGB2;LRRC4;PIK3CD;CIB1;CXCL1;IKBKB;TRIM6;CASP3;ITGAX;AKT1;TNFSF11;SOX9;CCR5;IFNAR2;IL10;UPF1;IL4R;MME;DAPK1;MMP3;FLT3LG;IL19;VAV1;TNFRSF1A;SIGIRR;HCK;IL1B;IRF1;RAPGEF1;FSCN1;XCL2;IRF8;ARHGEF2;TNFRSF21;CSF1R;FOXC1;MAOA;PTAFR;IL2RG;MUC1;INPP5D;STAT4;HAS2;IL32;CCL22;SMAD3;IL10RA;IL34;DAB2IP;NFKB1;IL2RB;PTPN9;SDC1;PTPN6;PTPN7
integrin-mediated signaling pathway	GO:0007229	9.44687e-08	ITGB1;SRC;ITGA2;ITGB2;PLEK;FGR;HCK;CEACAM1;ZYX;MYH9;ADAM9;PTK2B;ITGB7;CDH17;BCAR1;FERMT3
inflammatory response	GO:0006954	3.58473e-07	CSF1R;CXCL6;ITGB2;PIK3CD;FPR3;CXCL1;AOAH;F11R;ITGAL;PIK3CG;RELB;IKBKB;ADGRE5;ADORA3;C3AR1;NLRP3;HNRNPA0;IL10;NGFR;AFAP1L2;CCL22;CD180;CYBB;TNFRSF10B;TNFRSF10A;NMI;NFKB1;NFKB2;TNFRSF1A;TPST1;ELF3;IL1B;MAPKAPK2;XCL2;ADAM8;TNFRSF21
response to lipopolysaccharide	GO:0032496	2.38338e-06	CD86;SCARB1;CXCL6;GFI1;CXCL1;PRDX3;TRIM6;NLRP3;CD14;CCR5;HNRNPA0;IL10;NGFR;UPF1;JUN;VDR;DAB2IP;TNFRSF10B;TNFRSF10A;NFKB1;TNFRSF1A;MAPKAPK2;ADAM9;TRIB1;TNFRSF21
I-kappaB kinase/NF-kappaB signaling	GO:0007249	2.7581e-06	DAB2IP;NLRC3;NFKB1;TNFRSF1A;RELB;NFKB2;IKBKB;BCL3;AKT1;TLR7;RBCK1;CD14;CARD11;TLR2
transmembrane receptor protein tyrosine kinase signaling pathway	GO:0007169	8.61165e-06	CYFIP2;ITK;CSF1R;FOXC1;NCF1;CSF1;SRC;MVP;ITSN1;PXN;PDGFA;SLA;PLAT;SDCBP;SPRED2;FGF7;BAIAP2L1;GRAP2;CASP3;AKT1;PTK2B;NCKAP1L;ATP6V0A4;PAK2;AP2M1;GIT1;NGFR;PDGFRA;FGFBP1;ANGPT1;TNK1;EIF2AK3;CYBB;VAV1;FGR;TIAM1;CNKSR1;HCK;CD8A;HNRNPF;MAPKAPK2;CD7;RAPGEF1;LCP2;BCAR1
response to cytokine	GO:0034097	1.14287e-05	IFNAR2;CSF1R;JUN;CIITA;SMAD3;MME;SRC;PRKCA;PML;CXCL16;NFKB2;RELB;SIGIRR;TMEM102;CASP3;MAPKAPK2;ADAM9;PTPN9;PTPN6;PTPN7;TRIM21;TRIM56
cellular defense response	GO:0006968	1.21399e-05	ITGB1;CX3CR1;ITK;NCF1;KLRC2;SH2D1A;PRF1;SPN;TYROBP;ADORA2B;CLEC5A;PTK2B;CCR5
cellular response to oxygen-containing compound	GO:1901701	1.74434e-05	CD86;CXCL6;NCF1;GFI1;PXN;CAMKK2;PRDX3;CAPN2;AKT1;NLRP3;SH3BP4;PTK2B;SOX9;CD14;CCR5;IL10;MAP4K1;P2RY12;UPF1;PDGFRA;JUN;DAPK1;VDR;FZD7;NCOA3;PRKCD;DAB2IP;WNT9A;NFKB1;SSH1;RAPGEF1;RARB;ADAM9;TLR2
cell morphogenesis	GO:0000902	2.21641e-05	CYFIP2;VDR;NCOA3;PTPRO;RHOH;SHROOM1;SSH1;CDH3;RAC2;PACSIN2;ADAM8;NCKAP1L;ARHGEF2
response to molecule of bacterial origin	GO:0002237	3.66607e-05	IL10;NGFR;CXCL6;JUN;FZD5;TNFRSF10B;TNFRSF10A;CXCL1;TNFRSF1A;PRDX3;TRIM6;MAPKAPK2;IRF5;CD14;TRIB1;TNFRSF21;HNRNPA0
homotypic cell-cell adhesion	GO:0034109	3.85458e-05	P2RY12;PDGFRA;MEGF10;CEACAM5;PLEK;MYH9;TLN1;PIK3CG;VCL;FERMT3
cell-matrix adhesion	GO:0007160	4.52111e-05	ITGB1;ITGA4;ITGB4;ITGA3;ACTN1;ITGA2;ITGB2;ITGAL;TIAM1;PARVG;ZYX;ADAM9;ITGB7;WHAMM;VCL;PPFIA2
extracellular matrix organization	GO:0030198	4.86806e-05	ITGB1;ITGAM;ITGB4;ITGB2;PDGFA;F11R;ITGAL;CTSS;COMP;CAPNS1;HAS3;CAPN2;ITGAX;HAS2;ITGB7;CAPN1;ITGB6;ITGA4;LAMB3;ITGA3;ITGA2;MMP3;MMP10;MMP12;ADAM19;MMP13;ADAM8;ITGA6;LCP1
cell projection assembly	GO:0030031	7.79989e-05	CYFIP2;PARVG;NCOA3;RAC2;RHOH;PDGFA;NCKAP1L
apoptotic process	GO:0006915	0.000140057	CYFIP2;ITGB2;PRF1;CIB1;CASP9;BCL2L11;CASP3;AKT1;NLRP3;PTK2B;BMF;CD14;BID;NGFR;TNFSF14;PARP1;DAPK1;ZBTB16;GZMA;PRKCD;TNFRSF10B;TNFRSF10A;GZMH;IL1B;IRF1;PTPN6;TNFRSF21;TLR2
actin filament organization	GO:0007015	0.000155747	ACTN1;NCOA3;WAS;RHOH;SHROOM1;CORO1B;SHROOM4;PPP1R9B;MYO1B;BAIAP2L1;BIN3;RAC2;EVL;LCP1;ARHGEF2;WHAMM;BCAR1;PLS1
T cell migration	GO:0072678	0.000166786	GPR183;MSN;PIK3CD;PIK3CG;CXCL16;MYO1G
phosphorylation	GO:0016310	0.000202577	DGKG;DGKD;DYRK2;DGKA;PNKP;PIK3CD;PIK3CG;CAMKK2;IKBKB;LIPE;RPS6KA1;AKT1;PTK2B;PAK2;MARK2;MAP3K5;MAP4K1;MAP2K1;DAPK1;IGFBP3;PRKCD;TNK1;EIF2AK3;PHKA1;PRKCA;PHKB;MERTK;HASPIN;PRKAB1;FGR;HCK;CDK6;MAPKAPK2;CDK2;FAM20C;TNIK;CAMK1;HCST;MAP3K11;CDK16
lymphocyte mediated immunity	GO:0002449	0.00020805	KLRC2;CD8A;KLRD1;CD46;MYO1G
cellular response to molecule of bacterial origin	GO:0071219	0.00026958	CD86;IL10;CXCL6;UPF1;FZD5;VDR;GFI1;DAB2IP;NFKB1;ADAM9;NLRP3;CD14;CCR5;TLR2
cellular response to reactive oxygen species	GO:0034614	0.000274143	PRDX3;NET1;PDGFRA;JUN;NCF1;MMP3;PRKCD;PXN;CDK2;AKT1;MAP3K5;CAMKK2
cellular senescence	GO:0090398	0.000284761	MAP2K1;CDKN2A;PRKCD;HMGA1;SMC5;SMC6;PML
cellular response to mechanical stimulus	GO:0071260	0.000316984	TNFSF14;IL1B;IRF1;TNFRSF10B;TNFRSF10A;TLR7;SOX9;NFKB1;SLC9A1;TNFRSF1A
hyaluronan biosynthetic process	GO:0030213	0.000321999	IL1B;ABCC5;HAS3;HAS2
hemopoiesis	GO:0030097	0.000339735	IL10;CSF1R;CSF1;ZBTB16;PLEK;RTKN2;FLT3LG;PLD4;RUNX2;RUNX1;PRDX3;PTPRC;RRAS
plasma membrane tubulation	GO:0097320	0.000339901	BIN2;CAVIN2;PACSIN2;PACSIN3;WHAMM
extrinsic apoptotic signaling pathway	GO:0097191	0.000367438	CASP9;SMAD3;DDX47;BAG3;CASP3;DAB2IP;G0S2;TNFRSF10B;CIB1;TNFRSF10A;BID;TNFRSF1A
heterotypic cell-cell adhesion	GO:0034113	0.00037614	ITGB1;ITGA4;ITGB2;ITGAX;PKP2;ITGB7;DSG2
peptidyl-tyrosine dephosphorylation	GO:0035335	0.00037614	DUSP4;PTPRS;DUSP10;PTPRO;PTPN9;PTPN6;DUSP6
platelet aggregation	GO:0070527	0.000425029	P2RY12;PDGFRA;PLEK;MYH9;TLN1;PIK3CG;VCL;FERMT3
enzyme linked receptor protein signaling pathway	GO:0007167	0.000467285	CSF1R;ITK;CSF1;NPR1;SRC;TNK1;SLA;FGR;CNKSR1;HCK;CD8A;GRAP2;CD7;RAPGEF1;PTK2B;LCP2;BCAR1
osteoclast differentiation	GO:0030316	0.000487375	CSF1R;ANXA2;CSF1;SRC;GPR183;TNFSF11
vascular endothelial growth factor receptor signaling pathway	GO:0048010	0.000556861	CYFIP2;NCF1;SRC;MAPKAPK2;PXN;DAB2IP;CYBB;PTK2B;NCKAP1L;PAK2;VAV1;BCAR1
cellular response to lipopolysaccharide	GO:0071222	0.000626028	CD86;IL10;CXCL6;UPF1;VDR;GFI1;DAB2IP;NFKB1;HCK;IL1B;ADAM9;NLRP3;CD14;CCR5
extrinsic apoptotic signaling pathway via death domain receptors	GO:0008625	0.000628592	DDX47;BAG3;DAB2IP;TNFRSF10B;TNFRSF10A;BID;TNFRSF1A
actin filament bundle organization	GO:0061572	0.000650892	LIMA1;MYO1B;BAIAP2L1;FSCN1;SHROOM1;LCP1;CORO1B;PLS1
Rho protein signal transduction	GO:0007266	0.000724078	CNKSR1;NGFR;NCOA3;CDC42EP4;RAC2;WAS;RHOH;CDC42EP1;MYO9B;NTN1;PAK2;ARHGAP4
protein dephosphorylation	GO:0006470	0.000752391	DUSP4;PTPRS;PPM1M;EYA2;EYA3;PTPRO;PTPRH;DUSP6;SSH1;PPM1G;PTPRE;PTPRC;DUSP10;PPP2R2D;PTPN9;PTPN6;PTPN7
protein phosphorylation	GO:0006468	0.000895477	CSF1R;DYRK2;MAST4;SRC;PIK3CD;PIK3CG;CAMKK2;IKBKB;LIPE;RPS6KA1;AKT1;PTK2B;PAK2;MARK2;MAP3K5;MAP4K1;PDGFRA;MAP2K1;DAPK1;IGFBP3;PRKCD;TNK1;EIF2AK3;DAB2IP;PHKA1;PRKCA;PHKB;MERTK;HASPIN;PRKAB1;FGR;HCK;CDK6;MAPKAPK2;CDK2;FAM20C;PTPN6;TLR7;TNIK;CAMK1;HCST;MAP3K11;CDK16;TLR2
actin filament bundle assembly	GO:0051017	0.000964739	LIMA1;MYO1B;BAIAP2L1;FSCN1;SHROOM1;LCP1;CORO1B;PLS1
Ras protein signal transduction	GO:0007265	0.000993677	NTN1;RAB22A;ARHGAP4;RRAS;GRAP2;RAC2;PAK2;SAMD3;NGFR;JUN;CDKN2A;NCOA3;RAB39B;RHOH;MYO9B;USP28;CNKSR2;TIAM1;CNKSR1;RAB15;CDC42EP4;MAPKAPK2;CDK2;RAPGEF1;CDC42EP1
cellular response to interleukin-12	GO:0071349	0.00101428	IL10;MTAP;ANXA2;HNRNPF;STAT4;AIP;MSN;LCP1;PAK2
interleukin-12-mediated signaling pathway	GO:0035722	0.00101428	IL10;MTAP;ANXA2;HNRNPF;STAT4;AIP;MSN;LCP1;PAK2
engulfment of apoptotic cell	GO:0043652	0.00105675	MEGF10;NCOA3;RAC2;RHOH
mesodermal cell differentiation	GO:0048333	0.00105675	ITGB1;ITGB4;ITGA3;ITGA2
substrate-dependent cell migration	GO:0006929	0.00111603	P2RY12;SDCBP;PTPRC;ITGA2;NTN1
myeloid cell development	GO:0061515	0.00111603	ANXA2;SRC;NCKAP1L;EVI2B;TLR2
toll-like receptor signaling pathway	GO:0002224	0.00114295	ITGAM;ITGB2;CD180;CNPY3;CTSS;IKBKB;MAPKAPK2;TLR7;TLR10;CD14;PIK3AP1;CTSB;TLR2
cellular response to lipid	GO:0071396	0.00128725	CD86;IL10;MAP4K1;CXCL6;UPF1;VDR;GFI1;FZD7;NCOA3;DAB2IP;MSN;WNT9A;ATP1A1;NFKB1;ADAM9;NLRP3;RARB;PTK2B;SOX9;CD14;CCR5
pattern recognition receptor signaling pathway	GO:0002221	0.00139382	CD180;MAPKAPK2;TLR7;TLR10;CD14;CNPY3;CTSS;CTSB;TLR2
T cell activation	GO:0042110	0.00141929	ITK;TNFSF14;PIK3CD;RHOH;MSN;NLRC3;CD1C;PIK3CG;PTPRC;CD8A;CD7;LCP1;GPR18
glycosaminoglycan biosynthetic process	GO:0006024	0.00145902	SDC4;ANGPT1;ABCC5;SLC35D2;HS6ST2;HS3ST1;IL1B;DSE;HAS3;SDC1;PXYLP1;HAS2;ST3GAL1;B4GALT5
receptor metabolic process	GO:0043112	0.00150758	ITGB1;IL10;EHD3;FCER1G;LRP1;SMURF1;ITGB2;ACKR3;ARRB2;AP2M1
leukocyte adhesion to vascular endothelial cell	GO:0061756	0.00154751	ITGB1;SPN;GOLPH3;ITGA4;ITGB7
leukocyte tethering or rolling	GO:0050901	0.00154751	ITGB1;SPN;GOLPH3;ITGA4;ITGB7
peptidyl-tyrosine phosphorylation	GO:0018108	0.00167332	FGR;ITK;PDGFRA;HCK;CSF1R;IL15;SRC;GRAP2;TNK1;SLA;PTK2B;PTPN6
T cell chemotaxis	GO:0010818	0.00168186	GPR183;PIK3CD;PIK3CG;CXCL16
receptor internalization	GO:0031623	0.00187996	ITGB1;CEACAM1;FCER1G;LRP1;ITGB2;ACKR3;ARRB2;AP2M1;CACNG4
cell chemotaxis	GO:0060326	0.00196498	SEMA5A;PDGFRA;BIN2;PRKCD;ARHGEF16;C3AR1;FPR3;ARRB2;CORO1B;BCAR1
platelet-derived growth factor receptor signaling pathway	GO:0048008	0.00209009	PDGFRA;SRC;PDGFA;PLAT;BCAR1
peptidyl-tyrosine modification	GO:0018212	0.00216922	TPST2;FGR;PDGFRA;HCK;TPST1;CSF1R;SRC;PTK2B;PTPN6
actin cytoskeleton reorganization	GO:0031532	0.00223234	FGF7;PARVG;NCOA3;PLEK;RAC2;RHOH;MYH9;TNIK;WHAMM;BCAR1
cellular response to oxidative stress	GO:0034599	0.00228738	PDGFRA;JUN;NCF1;PARP1;DAPK1;TXNRD1;PRKCD;PXN;GSR;CYBB;ETV5;ARNTL;CAMKK2;PRDX3;AKT1
protein autophosphorylation	GO:0046777	0.00242504	MAP4K1;PDGFRA;CSF1R;ITK;DAPK1;SRC;TNK1;EIF2AK3;SLA;CAMKK2;FGR;HCK;GRAP2;MAPKAPK2;AKT1;PTK2B;TNIK;PAK2;MARK2;MAP3K11
cell-cell junction organization	GO:0045216	0.0024544	CSF1R;CDH3;SMAD3;CTNND1;FSCN1;CTNNA1;DSG2;TLN1;PVR;CDH17;NECTIN2
T cell proliferation	GO:0042098	0.00252404	TNFSF14;DOCK8;MSN;PIK3CG
cytidine to uridine editing	GO:0016554	0.00252404	APOBEC3C;APOBEC3F;APOBEC3A;APOBEC3B
response to lipid	GO:0033993	0.00263594	FOXA1;NGFR;CXCL6;JUN;VDR;TNFRSF10B;TNFRSF10A;CXCL1;TNFRSF1A;PRDX3;TRIM6;MAPKAPK2;RARB;CTNNB1;TRIB1;TNFRSF21;HNRNPA0
lymphocyte differentiation	GO:0030098	0.00274397	ITGB1;DCAF1;IL10;ADGRG3;PTPRC;ITGA4;PIK3CD;RHOH;IKZF1;GPR18;RELB
apoptotic cell clearance	GO:0043277	0.0029344	SCARB1;LRP1;MEGF10;NCOA3;RAC2;RHOH
adherens junction organization	GO:0034332	0.00310957	CDH3;CTNND1;CTNNA1;CTNNB1;PVR;CDH17;VCL;NECTIN2
homophilic cell adhesion via plasma membrane adhesion molecules	GO:0007156	0.00321378	ITGB1;CD84;CEACAM1;CDH3;NPTN;PCDHB6;DSG2;PVR;CDH17;NECTIN2
leukocyte cell-cell adhesion	GO:0007159	0.0035932	ITGB1;ITGA4;ITGB2;MSN;ITGAL;FERMT3
peptidyl-tyrosine autophosphorylation	GO:0038083	0.00359625	FGR;ITK;HCK;SRC;GRAP2;TNK1;SLA;PTK2B
cellular response to tumor necrosis factor	GO:0071356	0.00368671	EDARADD;NGFR;CCL22;TNFSF14;DAB2IP;TNFRSF10B;CIB1;TNFRSF10A;PSMB10;TXNDC17;TNFRSF1A;IKBKB;AIM2;TMSB4X;XCL2;AKT1;TNFSF11;HAS2;PTK2B;ARHGEF2;TNFRSF21
granulocyte chemotaxis	GO:0071621	0.00418759	CXCL6;ADGRE2;FCER1G;CCL22;ITGB2;XCL2;PIK3CD;NCKAP1L;PIK3CG
phosphatidylinositol-mediated signaling	GO:0048015	0.00418759	PDGFRA;CSF1R;PITPNM2;PTAFR;PIK3CD;AKT1;NYAP2;PIK3CG;PIK3R5
mesoderm formation	GO:0001707	0.00453989	ITGB1;EOMES;ITGB4;ITGA3;ITGA2
extracellular matrix disassembly	GO:0022617	0.00463164	MMP12;MMP13;CAPNS1;LAMB3;MMP3;CAPN2;ADAM8;CAPN1;LCP1;CTSS;MMP10
dephosphorylation	GO:0016311	0.0047335	DUSP4;PTPRS;PPM1M;PNKP;PTPRO;PTPRH;DUSP6;SSH1;PPM1G;PTPRE;PTPRC;DUSP10;PTPN9;PTPN6;PTPN7
cellular response to interleukin-15	GO:0071350	0.00498932	IL15RA;IL15;IL2RB;IL2RG
cellular response to low-density lipoprotein particle stimulus	GO:0071404	0.00498932	ITGB1;FCER1G;ITGB2;SREBF2
interleukin-15-mediated signaling pathway	GO:0035723	0.00498932	IL15RA;IL15;IL2RB;IL2RG
MAPK cascade	GO:0000165	0.00502953	SPTBN5;ARAF;PDGFA;RASAL1;RASAL3;IL2RG;RASGRP1;PSMB10;CAMKK2;IKBKB;GRIN2A;FGF7;SOX9;CCR5;SPTAN1;MAP3K5;MAP4K1;PDGFRA;MAP2K1;ANGPT1;DAB2IP;DUSP6;NFKB1;IL1B;MAPKAPK2;IL2RB;TNIK
hyaluronan metabolic process	GO:0030212	0.00568253	ABCC5;IL1B;HAS3;HAS2;SLC9A1
cortical actin cytoskeleton organization	GO:0030866	0.00568253	IKBKB;FMNL1;PLEK;WAS;NCKAP1L
establishment of endothelial barrier	GO:0061028	0.00568253	PPP1R16B;RAPGEF1;MSN;F11R;TJP2
interferon-gamma-mediated signaling pathway	GO:0060333	0.00618857	HCK;CIITA;IRF1;PRKCD;PTAFR;IRF8;IRF5;TRIM21;PML;OASL
protein oligomerization	GO:0051259	0.00654809	SPTBN5;FCER1G;DGKD;CPSF6;PRF1;EIF2AK3;DERL1;IKZF1;OLFM4;RASGRP1;SLC9A1;PANX2;EHD3;TRIM6;RNF213;EHD4;MAT2A;BEND3;NLRP3;STOM;TRIM21;DGKH
response to reactive oxygen species	GO:0000302	0.00667034	PRDX3;PDGFRA;JUN;NCF1;TXNRD1;PXN;AKT1;ADAM9;CAMKK2
protein localization to cell surface	GO:0034394	0.00701369	FGF7;ANGPT1;SMURF1;CTNNB1;VCL
cell-cell adhesion via plasma-membrane adhesion molecules	GO:0098742	0.00717267	ITGB1;CD84;ITGAM;ITGB2;ITGAL;PVR;CLDN4;CEACAM1;CDH3;CLDN7;CDH23;PCDHB6;NPTN;DSG2;CDH17;NECTIN2
toll-like receptor 4 signaling pathway	GO:0034142	0.0086935	ITGAM;ITGB2;CD14;PIK3AP1
base conversion or substitution editing	GO:0016553	0.0086935	APOBEC3C;APOBEC3F;APOBEC3A;APOBEC3B
cellular sodium ion homeostasis	GO:0006883	0.0086935	NEDD4L;ATP1A1;SLC8A1;SLC9A1
chemokine-mediated signaling pathway	GO:0070098	0.00883799	CXCL6;FOXC1;CCL22;XCL2;PTK2B;ACKR3;CIB1;CXCL1
plasma membrane bounded cell projection morphogenesis	GO:0120039	0.00883799	MAP1S;NCOA3;RAC2;DAB2IP;RHOH;NCKAP1L;TNIK;NYAP2
axon guidance	GO:0007411	0.00893682	CYFIP2;VASP;GRB7;NGFR;LYPLA2;SPTBN5;SRC;PTPRO;PIK3CD;PRKCA;NTN1;DOK2;KIF5C;PLXNA2;EVL;PLXNC1;SPTAN1
response to tumor necrosis factor	GO:0034612	0.00913797	IKBKB;CCL22;CASP3;XCL2;DAB2IP;AKT1;ADAM9;HAS2;CIB1;ARHGEF2;TNFRSF21;CXCL16
neutrophil chemotaxis	GO:0030593	0.0099019	CXCL6;FCER1G;CCL22;ITGB2;XCL2;PIK3CD;NCKAP1L;PIK3CG
tumor necrosis factor-mediated signaling pathway	GO:0033209	0.0105077	EDARADD;NGFR;TNFSF14;TNFRSF10B;TNFRSF10A;PSMB10;TXNDC17;TNFRSF1A;IKBKB;AIM2;TMSB4X;TNFSF11;PTK2B;TNFRSF21
small GTPase mediated signal transduction	GO:0007264	0.0106855	CNKSR2;CNKSR1;JUN;ARHGAP30;RRAS;CDKN2A;GRAP2;MAPKAPK2;CDK2;USP28;NTN1;SAMD3
transforming growth factor beta receptor signaling pathway	GO:0007179	0.0109629	JUN;SMAD3;SRC;SMURF1;PXN;ID1;ZYX;ADAM9;ARRB2;F11R
cytoplasmic sequestering of transcription factor	GO:0042994	0.0110755	IL10;TMSB4X;NFKBIE;MDFI
ruffle organization	GO:0031529	0.0110755	CSF1R;LIMA1;PLEK;CORO1B
lymphocyte chemotaxis	GO:0048247	0.0116665	CCL22;GPR183;XCL2;PIK3CD;ADAM8;PIK3CG;CXCL16
organophosphate ester transport	GO:0015748	0.0122822	SCARB1;PITPNM1;SLC25A19;PCTP;PITPNC1
glycerophospholipid biosynthetic process	GO:0046474	0.0126891	ACHE;CHKA;DGKA;PIK3CD;PCTP;SYNJ2;PIK3CG;PISD;PIK3R5;AGPAT4;PITPNM1;INPP5D;PITPNM2;PEMT;FAR1;GPD1L;CDS2
endothelial cell migration	GO:0043542	0.013369	S100A2;PXN;ID1;MYH9;S100P;CORO1B
cellular protein modification process	GO:0006464	0.0133759	PTPRS;DYRK2;CSF1;PTPRO;ARAF;PIK3CD;PLAT;HIF3A;PTPRH;PIK3CG;DCAF7;IKBKB;LIPE;STS;DUSP10;RPS6KA1;AKT1;LARGE1;MAP3K5;DUSP4;MAP4K1;MAP2K1;COG7;DAPK1;IGFBP3;PRKCD;SHISA5;PHKA1;PRKCA;HASPIN;PRKAB1;DUSP6;DDB2;FGR;HCK;B3GNT5;MAPKAPK2;FAM20C;TNIK;HCST;UBA7;PPM1M;PSMB10;PPM1G;CAMKK2;MAN2A2;ARSI;PTK2B;MGAT1;ARSD;PAK2;ST3GAL1;MARK2;ZBTB16;TMEM132A;TNK1;EIF2AK3;KLHL2;PHKB;MERTK;SSH1;PTPRE;PTPRC;CDK6;GGCX;MGAT…
neurotrophin signaling pathway	GO:0038179	0.0138402	NGFR;CASP3;RAPGEF1;BCAR1
positive chemotaxis	GO:0050918	0.0138402	SEMA5A;FGF7;ANGPT1;CORO1A
cellular monovalent inorganic cation homeostasis	GO:0030004	0.0138402	NEDD4L;ATP1A1;SLC8A1;SLC9A1
protein O-linked glycosylation	GO:0006493	0.0141073	GALNT12;GALNT14;FKRP;GALNT15;SLC35C1;MUC1;ADAMTSL4;B3GNT5;EOGT;LARGE1;ST3GAL1;MUC4;B4GALT5
protein import into nucleus	GO:0006606	0.0143802	MMP12;NUP188;BCL3;NUP62;AKT1;CTNNB1;HES1;NUP98;PTTG1IP;NUP62CL;TNPO3;RBM22
aminoglycan biosynthetic process	GO:0006023	0.0147709	SDC4;B3GNT5;SLC35D2;SDC1;PXYLP1;HS6ST2;HS3ST1
cellular response to interferon-gamma	GO:0071346	0.0150855	CIITA;CCL22;DAPK1;PRKCD;PTAFR;PML;OASL;HCK;IRF1;XCL2;IRF8;IRF5;TRIM21
epidermal growth factor receptor signaling pathway	GO:0007173	0.015124	GRB7;DGKD;SRC;PXN;AKT1;PTK2B;SOX9;BCAR1
lymphocyte proliferation	GO:0046651	0.0152882	IL10;PTPRC;TNFSF14;ELF4;MSN;PIK3CG
plasma membrane organization	GO:0007009	0.0152882	BIN2;CAVIN2;PACSIN2;PACSIN3;WHAMM;A4GALT
ERBB signaling pathway	GO:0038127	0.0154303	GRB7;DGKD;SRC;MVP;PXN;AKT1;PTK2B;PRKCA;SOX9;BCAR1
endocytosis	GO:0006897	0.0160592	DENND1C;LMBR1L;NLGN3;MSR1;SCARB1;LRP1;ANXA3;NCOA3;WAS;M6PR;RHOH;ANXA11;PLD4;APOBR;MERTK;CORO1A;RAB22A;CXCL16;HSPH1;RAC2;PACSIN2;RIN3;CD14;ATP9A
generation of neurons	GO:0048699	0.0165287	MAP2K1;FZD5;FZD7;NAV1;WNT9A;RUNX2;RUNX1;ARNTL;CDK6;CASP3;ID1;SPOCK1;CTNNB1;MARK2
neutrophil migration	GO:1990266	0.016693	CXCL6;FCER1G;CCL22;ITGB2;XCL2;PIK3CD;NCKAP1L;PIK3CG
establishment of epithelial cell polarity	GO:0090162	0.0170063	GOLPH3;MSN;SIPA1L3;CYTH1
calcium-mediated signaling	GO:0019722	0.0177191	LAT2;EIF2AK3;TNFSF11;CCR5;SLC8A1;PPP1R9B;NUDT4;SLC9A1;CAMKK2
macromolecular complex assembly	GO:0065003	0.0195231	CD74;TUBGCP2;FANCA;HMGA1;WAS;PML;SLC7A7;IL2RB;LPXN;PTK2B;NCKAP1L;HES1;SOX9
T cell differentiation	GO:0030217	0.0196823	FCER1G;PTPRC;CD8A;PIK3CD;RHOH;GPR18
protein autoubiquitination	GO:0051865	0.0204671	RNF213;DTX3L;TRIM17;UHRF2;RNF4;TRIM21;DDB2
Rac protein signal transduction	GO:0016601	0.0205891	TIAM1;NCOA3;RAC2;RHOH
stimulatory C-type lectin receptor signaling pathway	GO:0002223	0.0207716	FCER1G;SRC;CLEC10A;PRKCD;NFKB1;PSMB10;RELB;CLEC4A;IKBKB;MUC1;PAK2;MUC4;CARD11
protein localization to membrane	GO:0072657	0.0208164	PLEKHF1;PPIL2;ITGA4;SMURF1;ITGB2;F11R;ITGAL;TNFRSF1A;IKBKB;EHD3;TSPAN14;RAB15;PKP2;ITGB7;TNIK;BID
inositol lipid-mediated signaling	GO:0048017	0.0221714	CSF1R;PDGFRA;PTAFR;PITPNM2;PIK3CD;PIK3CG
myeloid leukocyte differentiation	GO:0002573	0.0226645	CSF1R;CSF1;PARP1;GPR183;PIK3CD;TNFSF11;MYH9
wound healing	GO:0042060	0.0226645	MMP12;SCARB1;PDGFRA;SMAD3;FZD7;PDGFA;CORO1B
B cell activation	GO:0042113	0.0227561	ITGB1;DCAF1;IL10;LAT2;ADGRG3;PTPRC;ITGA4;GPR183;PIK3CD
cortical cytoskeleton organization	GO:0030865	0.0227563	IKBKB;FMNL1;PLEK;RTKN2;NCKAP1L
establishment of protein localization to organelle	GO:0072594	0.024148	MMP12;NUP188;NUP62;AKT1;NUP98;PTTG1IP;NUP62CL;TNPO3
second-messenger-mediated signaling	GO:0019932	0.024148	LAT2;DGKD;EIF2AK3;TNFSF11;CCR5;PPP1R9B;NUDT4;CAMKK2
intrinsic apoptotic signaling pathway in response to DNA damage by p53 class mediator	GO:0042771	0.0246014	DYRK2;BCL3;USP28;PML
inactivation of MAPK activity	GO:0000188	0.0246014	DUSP4;SPRED2;DUSP10;DUSP6
immune response-activating cell surface receptor signaling pathway	GO:0002429	0.0246014	FCER1G;C3AR1;FPR3;BCAR1
innate immune response activating cell surface receptor signaling pathway	GO:0002220	0.0248756	FCER1G;SRC;CLEC10A;PRKCD;NFKB1;PSMB10;RELB;CLEC4A;IKBKB;MUC1;PAK2;MUC4;CARD11
phosphatidylinositol 3-kinase signaling	GO:0014065	0.0260617	PIK3CD;AKT1;NYAP2;PIK3CG;PIK3R5
activation of protein kinase activity	GO:0032147	0.0261484	MAP4K1;MAP2K1;ANGPT1;PRKCD;DAB2IP;CXCL17;TNFRSF10B;TNFRSF10A;DUSP6;ADORA2B;IL1B;MAPKAPK2;RAPGEF1;AKT1;ADAM9;PTK2B;TNIK;PAK2;MARK2;MAP3K11;MAP3K5
cellular response to transforming growth factor beta stimulus	GO:0071560	0.0273057	JUN;SMAD3;SMURF1;SRC;PXN;ID1;ZYX;ADAM9;SOX9;ARRB2;F11R
cytoskeleton organization	GO:0007010	0.0279254	MAST4;RTKN2;MICAL3;ARAP3;SIPA1L3;ARHGAP4;STRIP2;PACSIN2;PACSIN3;PTK2B;TNIK;TLN1;SIPA1
response to interleukin-1	GO:0070555	0.0287414	UPF1;CCL22;SRC;XCL2;DAB2IP;HAS2;PRKCA;SOX9;NFKB1
mesoderm development	GO:0007498	0.0290529	HCK;IKZF1;IKZF3;MEST
O-glycan processing	GO:0016266	0.0310835	GALNT12;GALNT14;MUC1;GALNT15;B3GNT5;ST3GAL1;MUC4;B4GALT5
sphingolipid biosynthetic process	GO:0030148	0.0336698	FA2H;COL4A3BP;ELOVL5;PRKD3;ACER3;A4GALT;LARGE1;CERS2
peptidyl-serine modification	GO:0018209	0.0341403	GALNT12;MAP4K1;GALNT14;MAST4;PARP1;GALNT15;PRKCD;EIF2AK3;PRKCA;CAMKK2;IKBKB;MAPKAPK2;CDK2;AKT1;CAMK1;PAK2
nucleobase-containing compound catabolic process	GO:0034655	0.0342207	SUPV3L1;PABPC4;ENTPD6;XRN2;ENTPD7;RNASE6
lipid transport	GO:0006869	0.034545	SCARB1;CEACAM1;PITPNM1;CHKA;SLCO2B1;SLC10A3;GOT2;ABCA9;PCTP;PITPNC1
protein localization to plasma membrane	GO:0072659	0.0348296	PLEKHF1;PPIL2;SMURF1;GOLPH3L;F11R;TNFRSF1A;IKBKB;EHD3;TSPAN14;GOLPH3;RAB15;PKP2;TNIK
cell-cell junction assembly	GO:0007043	0.0357509	CDH3;WDR1;PKP2;FSCN1;CTNNA1;PRKCA;F11R;TLN1;VCL
RNA transport	GO:0050658	0.0383268	ATXN2;NUP188;KIF5C;POLDIP3;NUP62;SRSF2;SRSF4;NUP98;SRRM1
lamellipodium assembly	GO:0030032	0.0392984	GOLPH3;PTPRO;WHAMM;VCL
protein import	GO:0017038	0.0393074	MMP12;NUP188;NUP62;NUP98;PTTG1IP;NUP62CL;TNPO3
epidermis development	GO:0008544	0.0410261	FGF7;STS;ELF3;LAMB3;HDAC1;KRT15;GJB5;WAS;KRT32
receptor clustering	GO:0043113	0.0450982	ITGA4;ITGB2;ITGB7;ITGAL
icosanoid metabolic process	GO:0006690	0.045591	FA2H;DAGLA;ALOX5AP;MAPKAPK2;TBXAS1;LTA4H
T cell receptor signaling pathway	GO:0050852	0.0464135	ITK;WAS;PIK3CD;NFKB1;PSMB10;IKBKB;PTPRC;GRAP2;INPP5D;LCP2;RBCK1;PAK2;CARD11;TNFRSF21;BCAR1
membrane protein proteolysis	GO:0033619	0.0470694	NGFR;BACE2;MYH9;ADAM9;NFKB1
lipid phosphorylation	GO:0046834	0.0470694	DGKG;DGKD;DGKA;PIK3CD;PIK3CG
nuclear import	GO:0051170	0.0487863	MMP12;NUP188;NUP62;NUP98;PTTG1IP;NUP62CL;BACH2;TNPO3
cell junction assembly	GO:0034329	0.0500155	VASP;CDH3;FSCN1;CTNNB1;ITGA6;TLN1;VCL
RNA processing	GO:0006396	0.0504739	MAPKBP1;CPSF6;RBPMS;CELF1;DDX47;DQX1;PABPC4;DDX23;SRRM1;PPP1R9B;TEP1;DHX34;HNRNPF;XRN2;SRSF2;SRSF4;HNRNPA0
platelet degranulation	GO:0002576	0.0511281	SRGN;FAM49B;WDR1;ACTN1;TMSB4X;PLEK;PDGFA;FAM3C;LHFPL2;TLN1;VCL;FERMT3
lamellipodium organization	GO:0097581	0.0513488	GOLPH3;PTPRO;WHAMM;VCL
long-chain fatty-acyl-CoA metabolic process	GO:0035336	0.0513488	ELOVL5;ACSL6;ACSL5;FAR1
endoderm formation	GO:0001706	0.0521954	EOMES;DUSP4;LAMB3;ITGA4;ITGB2
actin polymerization or depolymerization	GO:0008154	0.0521954	WDR1;WAS;MICAL3;EVL;MSRB1
membrane lipid biosynthetic process	GO:0046467	0.0539565	FA2H;COL4A3BP;ELOVL5;PRKD3;B3GNT5;ACER3;CERS2
intrinsic apoptotic signaling pathway in response to DNA damage	GO:0008630	0.0543333	CASP9;DYRK2;BCL2L11;BCL3;USP28;PML
protein K48-linked ubiquitination	GO:0070936	0.0543333	RNF34;DTX3L;ARIH2;NEDD4L;RNF4;RFFL
cellular response to growth factor stimulus	GO:0071363	0.0546619	FOXC1;SMAD3;DAB2IP;CIB1;RUNX2;CORO1B;MAPKAPK2;RAPGEF1;AKT1;HAS2;CTNNB1;SOX9;BCAR1
T cell activation involved in immune response	GO:0002286	0.0580472	FCER1G;LCP1;ITGAL;CD1C
sodium ion homeostasis	GO:0055078	0.0580472	NEDD4L;ATP1A1;SLC8A1;SLC9A1
lipid modification	GO:0030258	0.0580472	DGKG;DGKD;DGKA;CYP3A5
non-canonical Wnt signaling pathway	GO:0035567	0.0592865	TIAM1;SFRP2;FZD5;SMURF2;SMURF1;FZD7;CTNNB1;ARRB2;PDE6A;PLCB2;AP2M1;PSMB10
cellular protein catabolic process	GO:0044257	0.0624055	TINAGL1;GZMA;CAPN2;DAB2IP;CTSS;AP2M1;CTSB
retinoid metabolic process	GO:0001523	0.0636282	ALDH1A3;CYP27C1;LRP1;SDC4;RDH10;SDC1;DHRS3;STRA6
peptidyl-glutamic acid modification	GO:0018200	0.0651879	TTLL7;TTLL4;GGCX;CEP41
peptidyl-threonine modification	GO:0018210	0.0672734	GALNT12;GALNT14;MAP2K1;GALNT15;PRKCD;AKT1;CAMK1;MARK2;CAMKK2
transmembrane receptor protein serine/threonine kinase signaling pathway	GO:0007178	0.0684726	JUN;SMAD3;SMURF2;SMURF1;SRC;PXN;ARRB2;F11R;RUNX2;BMP3;ID1;ZYX;ADAM9
protein localization to cell periphery	GO:1990778	0.0708691	IKBKB;EHD3;TSPAN14;PLEKHF1;PPIL2;SMURF1;RAB15;PKP2;TNIK;F11R;TNFRSF1A
chondrocyte differentiation	GO:0002062	0.0727634	EIF2AK3;SOX9;RUNX2;RUNX1
cardiac muscle cell action potential involved in contraction	GO:0086002	0.0727634	PKP2;NEDD4L;ATP1A1;GPD1L
protein export from nucleus	GO:0006611	0.0727634	SMURF1;XPO6;NUP62;NUP62CL
mRNA transport	GO:0051028	0.0732302	UPF1;NUP188;KIF5C;POLDIP3;NUP62;SRSF2;SRSF4;NUP98;AGFG1;SRRM1
JAK-STAT cascade	GO:0007259	0.0758133	IFNAR2;IL15;STAT4;HES1;NMI
protein homooligomerization	GO:0051260	0.0776581	SPTBN5;DGKD;FCER1G;MLKL;PRF1;EIF2AK3;DERL1;OLFM4;SAMHD1;ALDH1A3;EHD3;RNF213;EHD4;ALOX5AP;BEND3;STOM
RNA export from nucleus	GO:0006405	0.0779017	UPF1;NUP188;POLDIP3;NUP62;SRSF2;SRSF4;NUP98;NUP62CL;AGFG1;SRRM1;NOL6
cellular response to organic substance	GO:0071310	0.0780916	SIGIRR;CSF1R;JUN;SMAD3;MME;NCOA3;IL1B;PTPN9;CTNNB1;CIB1;PTPN6;PTPN7
nuclear export	GO:0051168	0.0793284	NUP188;POLDIP3;SMURF1;XPO6;NUP62;SRSF2;SRSF4;NUP98;SRRM1
monocarboxylic acid transport	GO:0015718	0.0803324	SLC5A6;CEACAM1;SLCO2B1;SLC10A3;GOT2;SLC16A2
embryonic organ development	GO:0048568	0.0803324	ALDH1A3;FLT3LG;RARB;PDGFA;TEAD3;STRA6
superoxide metabolic process	GO:0006801	0.0807645	NCF1;NOXA1;NCF1C;CYBB
activation of cysteine-type endopeptidase activity involved in apoptotic process	GO:0006919	0.0810011	CASP9;NGFR;SMAD3;CASP3;EIF2AK3;TNFRSF10B;TNFRSF10A;XDH
regulated exocytosis	GO:0045055	0.0810387	SRGN;FAM49B;WDR1;ACTN1;PLEK;PDGFA;LHFPL2;RAB11FIP1;TMSB4X;FAM3C;TLN1;VCL;FERMT3
Fc-gamma receptor signaling pathway	GO:0038094	0.0815552	CYFIP2;FGR;HCK;FCGR3A;FCER1G;FCGR2A;SRC;PRKCD;WAS;NCKAP1L;VAV1;MYO1G
JNK cascade	GO:0007254	0.0815909	MAP4K1;ADORA2B;DAB2IP;TNIK;TRIB1;MAP3K11;MAP3K5
cellular response to organic cyclic compound	GO:0071407	0.085114	P2RY12;GABRB2;CASP3;NCOA3;IL1B;RAPGEF1;CTNNA1;MSN;CTNNB1;ATP1A1;NFKB1;SSH1
Fc receptor mediated stimulatory signaling pathway	GO:0002431	0.085114	CYFIP2;FGR;HCK;FCGR3A;FCER1G;FCGR2A;SRC;PRKCD;WAS;NCKAP1L;VAV1;MYO1G
phagocytosis	GO:0006909	0.085114	MSR1;ITGAM;BIN2;LRP1;ANXA3;ITGB2;ANXA11;PLD4;MYH9;CD14;MERTK;CORO1A
cell morphogenesis involved in differentiation	GO:0000904	0.0862397	ITGA4;PARVG;ACTN1;ITGB7;SIPA1L3;FERMT3
glycosphingolipid metabolic process	GO:0006687	0.0862397	STS;ARSI;ESYT1;A4GALT;LARGE1;ARSD
cellular response to UV	GO:0034644	0.0868633	CASP9;HIST3H2A;MME;PARP1;BMF;USP28;DDB2
activation of JUN kinase activity	GO:0007257	0.0891804	MAP4K1;DAB2IP;MAP3K11;MAP3K5
fatty-acyl-CoA biosynthetic process	GO:0046949	0.0891804	ELOVL5;SCD5;ACSL6;ACSL5
cellular response to retinoic acid	GO:0071300	0.0894599	FZD7;PTK2B;RARB;SOX9;WNT9A
response to interferon-gamma	GO:0034341	0.0923246	CIITA;CCL22;DAPK1;XCL2;IRF8;TRIM21;CXCL16
response to hydrogen peroxide	GO:0042542	0.0967282	PRDX3;NET1;PRKCD;ADAM9;MAP3K5
protein localization to nucleus	GO:0034504	0.0973134	MMP12;NUP188;NUP62;BCL3;NUP98;PTTG1IP;NUP62CL;TNPO3;PML
DOWNREGULATED IN DMPA
skin development	GO:0043588	7.83e-25	SPRR4;SPRR2E;FLG;SPRR3;SPRR2G;CSTA;ALOX12B;ALOX12;LCE2D;LCE3D;LCE3A;LCE5A;DACT2;SPRR2A;SPRR2B;ALOXE3;RPTN;TGM3;SPRR2D;DSP;AKR1C3;KRT10;WNT16;LOR;LCE3E;KRT9;HRNR;LCE2B;COL1A1;FLG2;LCE2C;ACER1;COL3A1;COL1A2;COL5A1;KRT16;COL5A3;TMEM79;COL5A2;SPRR1A
peptide cross-linking	GO:0018149	9.77e-18	FLG;SPRR4;SPRR2E;DSP;SPRR3;CSTA;KRT2;KRT1;KRT10;THBS1;LCE2D;LOR;LCE3E;LCE2B;LCE3D;LCE2C;LCE3A;COL3A1;LCE5A;SPRR2A;SPRR2B;SPRR1A;TGM3;SPRR2D
keratinocyte differentiation	GO:0030216	4.49e-17	SPRR4;SPRR2E;FLG;SPRR3;SPRR2G;CSTA;LCE2D;LCE3D;LCE3A;LCE5A;SPRR2A;SPRR2B;TGM3;EXPH5;SPRR2D;DSP;AKR1C3;KRT10;WNT16;LOR;LCE3E;LCE2B;LCE2C;ACER1;KRT16;SPRR1A
epidermal cell differentiation	GO:0009913	1.95e-15	SPRR4;SPRR2E;FLG;SPRR3;SPRR2G;CSTA;LCE2D;LCE3D;LCE3A;LCE5A;SPRR2A;SPRR2B;TGM3;SPRR2D;DSP;SPINK5;AKR1C3;KRT10;WNT16;LOR;LCE3E;LCE2B;LCE2C;ACER1;KRT16;SPRR1A
epidermis development	GO:0008544	2.81e-12	SPRR2E;FLG;COL17A1;SPRR3;SPRR2G;CALML5;SPRR2A;SPRR2B;RPTN;SPRR2D;KRTDAP;DSP;KRT2;SPINK5;KLK14;KRT9;HRNR;ALDH3A2;LCE2B;FLG2;ACER1;FABP5;KRT16;KRT14;SPRR1A
establishment of skin barrier	GO:0061436	6.31e-08	FLG;FLG2;KRT16;TMEM79;ALOX12B;ALOX12;ALOXE3;RPTN;HRNR
collagen fibril organization	GO:0030199	2.76e-05	COL1A1;COL3A1;COL1A2;COL5A1;LOX;COL5A3;COL5A2;LOXL4;P3H4
sphingolipid metabolic process	GO:0006665	4.39e-05	GLTP;CERS4;ELOVL4;ALOX12B;ELOVL7;SGPP2;ALDH3A2;SMPD3;ACER1;SMPD2;ARV1;GM2A;SPTLC3;ORMDL3;ESYT3;DEGS1;SPTSSB;ALOXE3;GLA
hydrogen peroxide catabolic process	GO:0042744	8.06e-05	PRDX2;GPX3;PRDX1;CAT;PXDNL;PRDX6
intermediate filament organization	GO:0045109	8.06e-05	DSP;DNAJB6;KRT14;NEFL;PKP1;KRT9
hydrogen peroxide metabolic process	GO:0042743	9.29e-05	PRDX2;MAOB;GPX3;PRDX1;CAT;PXDNL;PRDX6
intermediate filament bundle assembly	GO:0045110	0.00016104	KRT14;NEFL;PKP1;NEFM
neutrophil activation involved in immune response	GO:0002283	0.00025799	CDA;CSTB;SERPINB12;CALML5;RAB3D;CRISP3;MGST1;MOSPD2;PLD1;ABCA13;GM2A;PSMD2;CREG1;ORMDL3;S100A12;CD36;PRSS3;ACAA1;CTSC;CD177;ATP6V0A1;DSP;VAT1;JUP;KRT1;GGH;AMPD3;DYNLL1;MAPK14;PRDX6;CKAP4;HRNR;FLG2;DYNC1LI1;FABP5;PSMC2;CAT;PKP1;DSG1;CHI3L1;DEGS1;HPSE;ACPP;DSC1;NIT2;DNASE1L3;ACTR10;GLA
neutrophil degranulation	GO:0043312	0.00039589	CDA;CSTB;SERPINB12;CALML5;RAB3D;CRISP3;MGST1;MOSPD2;PLD1;ABCA13;GM2A;PSMD2;CREG1;ORMDL3;S100A12;CD36;PRSS3;ACAA1;CTSC;CD177;ATP6V0A1;DSP;VAT1;JUP;KRT1;GGH;AMPD3;DYNLL1;MAPK14;PRDX6;CKAP4;HRNR;FLG2;DYNC1LI1;FABP5;PSMC2;CAT;PKP1;DSG1;CHI3L1;DEGS1;HPSE;ACPP;DSC1;NIT2;ACTR10;GLA
sphingolipid biosynthetic process	GO:0030148	0.0004085	ALDH3A2;SMPD2;CERS4;ACER1;ELOVL4;SPTLC3;ALOX12B;SPTSSB;DEGS1;ELOVL7;ALOXE3;SGPP2
prostaglandin metabolic process	GO:0006693	0.00044487	EDN1;MGST1;AKR1C3;AKR1C2;PLAA;PTGDS;PTGS1
cellular response to starvation	GO:0009267	0.00049767	PLEKHF2;GABARAPL2;DAPL1;AKR1C3;BHLHA15;ATG14;SFRP1;NUAK2;MAP1LC3A;SESN1;BMT2;RRAGD;PMAIP1;GAS2L1;ATF4;MAPK3
neutrophil mediated immunity	GO:0002446	0.00056944	CDA;CSTB;SERPINB12;CALML5;RAB3D;CRISP3;MGST1;MOSPD2;PLD1;ABCA13;GM2A;PSMD2;CREG1;ORMDL3;S100A12;CD36;PRSS3;ACAA1;CTSC;CD177;ATP6V0A1;DSP;VAT1;JUP;KRT1;GGH;AMPD3;DYNLL1;MAPK14;PRDX6;CKAP4;HRNR;FLG2;DYNC1LI1;FABP5;PSMC2;CAT;PKP1;DSG1;CHI3L1;DEGS1;HPSE;ACPP;DSC1;NIT2;ACTR10;GLA
glycerolipid catabolic process	GO:0046503	0.00059791	PLA2G4D;PLA2G4B;ABHD6;PRDX6;MGLL
arachidonic acid metabolic process	GO:0019369	0.00065777	PLA2G4B;AKR1C3;ALOX12B;ALOX12;PTGDS;CYP2C19;CYP2C18;ALOXE3;MGLL;PTGS1
desmosome organization	GO:0002934	0.00068316	DSP;JUP;PERP;PKP3
sulfur compound biosynthetic process	GO:0044272	0.00077325	GGT6;GLCE;MGST1;MAT1A;LIAS;DCN;PAPSS2;NDST1;VCAN;GSTA4;NDST3;UST;B3GNT4;CHAC2;HAGH;GGT1;FMOD
protein complex subunit organization	GO:0071822	0.00104479	COL1A1;COL3A1;COL1A2;COL5A1;LOX;COL5A3;COL5A2;LOXL4;P3H4
phosphatidylglycerol metabolic process	GO:0046471	0.00133503	CDS1;PLA2G12A;PLA2G4F;PLA2G4D;PLA2G4B;PLA2G3
primary alcohol catabolic process	GO:0034310	0.0018638	SULT1B1;SULT1E1;AKR1C3;SULT1C4
protein autoubiquitination	GO:0051865	0.00196256	RNF146;LRSAM1;RNF11;RNF13;AMFR;ERCC8;RNF141;RNF185;RNF187
sterol biosynthetic process	GO:0016126	0.00196667	CH25H;ARV1;MVK;ACAA2;GGPS1;CNBP;PMVK;TM7SF2
cation transport	GO:0006812	0.00210938	TIMM8B;TRPC6;SLC47A1;SLC6A9;SLC6A15;SLC1A1;PIEZO2;ANO10;SLC1A4;SLC38A3;RHCE;ATOX1
organonitrogen compound biosynthetic process	GO:1901566	0.00221838	CERS4;MOCS2;ARG2;SLC44A1;ELOVL4;STARD10;MGST1;IL18;ELOVL7;PCSK5;SGPP2;ALDH3A2;ACER1;GSTA4;SPTLC3;ASPG;DEGS1;SPTSSB;DMD;RIMKLA;MFSD2A
sphingolipid catabolic process	GO:0030149	0.00279344	SMPD3;ACER1;SMPD2;GLA
cellular protein modification process	GO:0006464	0.00299727	PTEN;PRSS23;DSTYK;LCE5A;PSMD2;PIM1;TLK1;ZNF720;TGM3;SKP1;DSP;KRT2;KRT1;ANO8;UBE2E2;COMMD1;FBXO10;LOR;CKAP4;RBX1;CTTNBP2NL;LCE2B;LCE2C;VCAN;LOX;GAN;DAD1;B3GNT4;ULK1;RAB38;SGK3;FLG;SPRR2E;SPRR4;SPRR3;CSTA;DCUN1D3;PDGFB;NEDD8;GLRX;ALOX12B;FUT1;LTBP1;THBS1;LCE2D;LCE3D;PORCN;LCE3A;NUAK2;PTPRZ1;STC2;MKNK2;DCAF10;SPRR2A;MAP4K5;MAPK6;FNIP2;SPRR2B;SPRR2D;MAPK3;USP25;EGLN3;CDK19;BRAF;FBXL16;KRT10;SGPP2;LCE…
axonogenesis	GO:0007409	0.00307577	BDNF;ATL1;GAB1;PTEN;RANBP9;VLDLR;GAB2;SEMA3F;EFNA5;GFRA2;ENAH;NELL2;EFNA3;MAPK7;DOK4;PTPRA;SLITRK4;SLITRK6;ULK1;LRRN1;PLCG1;FMOD;CDK5R1;MAPK3
prostaglandin biosynthetic process	GO:0001516	0.00311274	EDN1;AKR1C3;MGST1;PTGDS;PTGS1
phosphatidylglycerol acyl-chain remodeling	GO:0036148	0.00311274	PLA2G12A;PLA2G4F;PLA2G4D;PLA2G4B;PLA2G3
response to growth factor	GO:0070848	0.00336855	SOX2;NANOS1;SFRP1;MAPK7;PLK5;PDGFB
amide biosynthetic process	GO:0043604	0.00368318	SMPD2;CERS4;ARG2;ALOX12B;DMD;DEGS1;PCSK5;ALOXE3
cholesterol biosynthetic process	GO:0006695	0.00372481	ARV1;MVK;ACAA2;GGPS1;CNBP;PMVK;TM7SF2
sulfation	GO:0051923	0.00399687	SULT1B1;SULT1E1;UST;SULT1C4
primary alcohol metabolic process	GO:0034308	0.00402268	ALDH3A2;SDR16C5;RDH12;CMAHP;IGF1
transition metal ion transport	GO:0000041	0.00411918	SLC30A9;TRPC6;SLC31A2;TFR2;SLC30A1;ATOX1
phosphatidylcholine acyl-chain remodeling	GO:0036151	0.00411918	PLA2G12A;PLA2G4F;PLA2G4D;PLA2G4B;PLA2G3;DBI
secondary alcohol biosynthetic process	GO:1902653	0.00439388	ARV1;MVK;ACAA2;GGPS1;CNBP;PMVK;TM7SF2
Wnt signaling pathway	GO:0016055	0.00463963	WNT10B;ARL6;EGF;PTEN;WNT16;CELSR2;RBX1;SNX3;RNF146;SFRP4;WNT6;SFRP1;PORCN;SKP1
heparan sulfate proteoglycan metabolic process	GO:0030201	0.00510783	NDST1;GLCE;NDST3;HPSE;SULF2
prostanoid biosynthetic process	GO:0046457	0.00550752	EDN1;MGST1;PTGDS;PTGS1
amyloid precursor protein metabolic process	GO:0042982	0.00550752	PSEN2;TMCC2;NSG1;ABCG1
endoplasmic reticulum tubular network organization	GO:0071786	0.00550752	RTN3;ATL1;ATL2;LNPK
protein homotetramerization	GO:0051289	0.00565294	CDA;GPX3;SHMT1;CAT;ACOT13;MAT1A;ACPP;HSD17B10;CRYZ
hepaticobiliary system development	GO:0061008	0.0063849	TGFBR3;CEBPA;CITED2;CEBPG;COBL
activation of protein kinase B activity	GO:0032148	0.00711173	MAPKAP1;PDGFB;IL18;TXN;IGF1;DYNAP
membrane lipid biosynthetic process	GO:0046467	0.0079443	ALDH3A2;CERS4;ACER1;ELOVL4;SPTLC3;SPTSSB;DEGS1;ELOVL7;SGPP2
modulation of chemical synaptic transmission	GO:0050804	0.00827955	RIMS2;USP46;PXK;RIMS3;GRM7;SLC6A9;BDNF;NMU;PTEN;GRIK1;SNCAIP
unsaturated fatty acid biosynthetic process	GO:0006636	0.00957179	ALOX12B;ALOX12;DEGS1;ALOXE3
autophagosome maturation	GO:0097352	0.00957926	GABARAPL2;MAP1LC3A;STX17;SNX14;ATG14
dendrite morphogenesis	GO:0048813	0.00982406	ARC;MAP2;BTBD3;PTEN;MAP6D1;CELSR2
ceramide metabolic process	GO:0006672	0.010468	SMPD2;CERS4;ACER1;ORMDL3;ALOX12B;DEGS1;ALOXE3
cellular response to hypoxia	GO:0071456	0.01065	BNIP3L;EGLN3;ACAA2;EPO;BNIP3;HILPDA;RORA;HIGD1A;RBX1;SFRP1;FAM162A;PSMD2;PSMC2;PGK1;PMAIP1
cellular response to organic substance	GO:0071310	0.0113735	NANOS1;PLK5;RAMP3;PDGFB;IL18;MAPK14;ZNF16;IL1F10;MAPK13;SFRP1;IL1RL2;MAPK7;GNRHR;MAPK6;MAPK3
cellular response to glucose starvation	GO:0042149	0.0114247	NUAK2;SESN1;PMAIP1;BHLHA15;ATG14;ATF4
axon guidance	GO:0007411	0.0115447	BDNF;GAB1;RANBP9;VLDLR;GAB2;SEMA3F;EFNA5;GFRA2;ENAH;NELL2;EFNA3;MAPK7;DOK4;PTPRA;PLCG1;MAPK3;CDK5R1
cellular response to decreased oxygen levels	GO:0036294	0.0120222	BNIP3L;SFRP1;ACAA2;FAM162A;BNIP3;HILPDA;PGK1;PMAIP1;RORA
epithelial cell development	GO:0002064	0.0121789	POF1B;TMEM79;DACT2;EXPH5
cellular response to nutrient levels	GO:0031669	0.012917	PLEKHF2;SFRP1;MAP1LC3A;RRAGD;AKR1C3;ULK1;ATG14;GAS2L1
steroid metabolic process	GO:0008202	0.0130883	CYP39A1;CYP26B1;ARV1;AMACR;MVK;SULT1E1;CYP2R1;AKR1C3;AKR1C2;ACAA1;CYP2C19;PRLR
unsaturated fatty acid metabolic process	GO:0033559	0.0134383	PLA2G4B;ALOX12B;ALOX12;DEGS1;ACAA1;ALOXE3;MGLL
3'-phosphoadenosine 5'-phosphosulfate metabolic process	GO:0050427	0.0137277	SULT1B1;SULT1E1;IMPAD1;PAPSS2;SULT1C4
neutral amino acid transport	GO:0015804	0.0137277	SLC6A9;SLC6A15;SLC1A1;SLC1A4;SLC38A3
sulfur compound catabolic process	GO:0044273	0.0151615	VCAN;CHAC2;HPSE;GGT1;FMOD;DCN
phospholipid catabolic process	GO:0009395	0.0151998	SMPD3;PLA2G4D;PLA2G4B;PRDX6
protein tetramerization	GO:0051262	0.0161282	CDA;KCNC1;GPX3;SHMT1;CAT;ACOT13;MAT1A;ACPP;HSD17B10;TGM3;CRYZ
phosphatidylethanolamine acyl-chain remodeling	GO:0036152	0.0161942	PLA2G12A;PLA2G4F;PLA2G4D;PLA2G4B;PLA2G3
icosanoid metabolic process	GO:0006690	0.0169683	PLA2G4B;ALOX12B;ALOX12;CYP4F22;GGT1;ALOXE3;MGLL
cellular response to oxidative stress	GO:0034599	0.0173635	GPX3;AKR1C3;PRR5L;TXN;WNT16;PRDX6;PRDX2;PRDX1;CAT;NOX5;PLA2R1;NFE2L2;MAPK3
cholesterol metabolic process	GO:0008203	0.0174874	CH25H;ARV1;ACAA2;MVK;GGPS1;CNBP;PMVK;ABCG1;TM7SF2
membrane lipid metabolic process	GO:0006643	0.0186532	ACER1;ARV1;ALOX12B;ALOXE3
phagosome acidification	GO:0090383	0.0189385	ATP6V1A;ATP6V1B2;RAB38;ATP6V0A1;ATP6V1C2
sterol metabolic process	GO:0016125	0.0213193	CYP39A1;CH25H;CYP26B1;ARV1;MVK;PMVK;ABCG1;TM7SF2
neuron projection extension	GO:1990138	0.0219716	NELL2;FLRT1;ULK1;SEMA3F;SH3GL2
morphogenesis of an epithelium	GO:0002009	0.0225547	KDM2B;KRT16;KLK14;KRT6A
purine ribonucleoside bisphosphate metabolic process	GO:0034035	0.0225547	SULT1B1;SULT1E1;IMPAD1;SULT1C4
nucleotide-sugar biosynthetic process	GO:0009226	0.0225547	GMPPB;UGDH;PMM1;GNPDA2
hexose transmembrane transport	GO:0035428	0.0225547	EDNRA;SLC2A13;SLC5A10;SLC2A4
phosphatidylcholine metabolic process	GO:0046470	0.0226365	PLA2G12A;PLA2G4F;SLC44A1;PLA2G4D;PLA2G4B;STARD10;PLA2G3;DBI;MFSD2A
organic hydroxy compound biosynthetic process	GO:1901617	0.0234175	CYP39A1;CH25H;AMACR;PMVK;AKR1C3;ALOX12;TM7SF2
monocarboxylic acid metabolic process	GO:0032787	0.0245242	AMACR;VNN3;PDZD11;GLO1;ALDH1A2;THEM5;ME1;IGF1;HAGH;GGT1;ACAA1;NIT2
skeletal system development	GO:0001501	0.0247016	DLX5;STC1;IGF1;PCSK5;SGPP2;PAPSS2;SULF2;COL1A1;VCAN;COL1A2;PRDX1;IMPAD1;PLS3;ALX4;CHI3L1
cellular response to amino acid starvation	GO:0034198	0.0250115	DAPL1;SESN1;BMT2;RRAGD;MAPK3;ATF4
very long-chain fatty acid metabolic process	GO:0000038	0.025303	ABCD3;ELOVL4;SLC27A6;ELOVL7;ACAA1
cardiac muscle cell action potential	GO:0086001	0.025303	KCNIP2;DMD;ANK2;SCN4B;HCN2
fatty acid oxidation	GO:0019395	0.0258972	ALDH3A2;ABCD3;ACAA2;ALOX12;ACAA1;ADH7;ADIPOR2
cell morphogenesis involved in neuron differentiation	GO:0048667	0.026703	UNK;MAP2;BTBD3;CDHR1;ATL1;SLITRK4;SLITRK6;MAP6D1;LRRN1;FMOD;CELSR2
cellular protein catabolic process	GO:0044257	0.0279029	BNIP3L;BNIP3;AP2S1;AFG1L;IDE;VLDLR;CTSV;CTSC
phosphatidic acid biosynthetic process	GO:0006654	0.0280125	PLA2G12A;PLA2G4D;PLA2G4B;ABHD5;PLD1;LCLAT1
carboxylic acid transport	GO:0046942	0.0285501	SLC6A15;SLC16A6;SLC1A4;SLC7A11;SLC16A9;SLC38A3;SLC16A14
coenzyme metabolic process	GO:0006732	0.0285501	PANK1;PDZD11;VNN3;OXSM;THEM5;ACOT13;DBI
acylglycerol catabolic process	GO:0046464	0.0289413	FABP5;ABHD6;FABP12;MGLL;PNPLA1
phosphatidic acid metabolic process	GO:0046473	0.0312415	PLA2G12A;PLA2G4D;PLA2G4B;ABHD5;PLD1;LCLAT1
sterol transport	GO:0015918	0.0317474	ARV1;CD36;ABCG4;ABCG1
phosphatidylserine acyl-chain remodeling	GO:0036150	0.0317474	PLA2G12A;PLA2G4F;PLA2G4D;PLA2G4B
liver development	GO:0001889	0.0328936	TGFBR3;CEBPA;CITED2;CEBPG;COBL
glucose transport	GO:0015758	0.0370535	EDNRA;SLC2A13;SLC5A10;SLC2A4
cyclic-nucleotide-mediated signaling	GO:0019935	0.0371657	RIMS2;ADCYAP1;MAPK7;CD36;ADCY8
phagosome maturation	GO:0090382	0.0371657	ATP6V1A;ATP6V1B2;RAB38;ATP6V0A1;ATP6V1C2
oxoacid metabolic process	GO:0043436	0.0371657	SULT1B1;SULT1E1;IMPAD1;SULT1C4;SULF2
ceramide biosynthetic process	GO:0046513	0.0371657	SMPD2;CERS4;ALOX12B;DEGS1;ALOXE3
long-chain fatty acid metabolic process	GO:0001676	0.0409803	PLA2G4B;ALOX12B;ALOX12;ADTRP;ACAA1;ALOXE3;MGLL
response to calcium ion	GO:0051592	0.0414861	ACER1;KCNIP2;TNNT2;KCNMB2;CHP2;PPIF;AKR1C3;BRAF;THBS1
intracellular pH reduction	GO:0051452	0.0417623	ATP6V1A;ATP6V1B2;RAB38;ATP6V0A1;ATP6V1C2
cellular nitrogen compound biosynthetic process	GO:0044271	0.0428375	NANOS1;NQO1;ACER1;ARG2
exogenous drug catabolic process	GO:0042738	0.0428375	NANOS1;CYP2R1;CYP2C19;CYP2C18
ammonium transport	GO:0015696	0.0428375	SEC14L1;SLC44A1;RHCE;SLC18A2
monocarboxylic acid biosynthetic process	GO:0072330	0.045018	CYP39A1;CH25H;VCAN;ABCD3;AMACR;ELOVL4;UST;DCN
bone development	GO:0060348	0.0466867	SFRP4;CYP26B1;STC1;PLS3;SULF2
drug catabolic process	GO:0042737	0.0490996	NANOS1;CYP2R1;CYP2C19;CYP2C18
proteoglycan biosynthetic process	GO:0030166	0.0490996	NDST1;GLCE;NDST3;IGF1
organic cation transport	GO:0015695	0.0490996	SLC47A1;SEC14L1;SLC44A1;RHCE
protein localization to membrane	GO:0072657	0.0494203	RAMP3;JUP;FRMPD1;KCNIP4;ANK2;BRAF;THY1;ABCA12;EFR3B;RAP2A;DLG3;PDZD11;RAB38;PKP3;ARL5A
extracellular matrix organization	GO:0030198	0.0494881	SPINK5;PDGFB;LOXL4;P3H4;CTSV;THBS1;DCN;COL1A1;COL3A1;VCAN;COL1A2;SH3PXD2A;LOX;COL5A1;CAPNS2;COL5A3;COL5A2;ITGA11;GFOD2;COL8A2
pyruvate metabolic process	GO:0006090	0.0509674	PFKFB2;GLO1;ME1;PGK1;HAGH;HK1
phospholipid transport	GO:0015914	0.0523084	PITPNA;STARD10;ATP10B;TNFAIP8L3;ABCA12;ABCG1;MFSD2A
cellular response to organic cyclic compound	GO:0071407	0.0539701	RAMP3;JUP;SHMT1;RORC;PDGFB;IL18;CIB2;RORA;GNAI1;SFRP1;KAT5;ADTRP;HCN2
fatty acid biosynthetic process	GO:0006633	0.0556517	ABCD3;ELOVL4;OXSM;DEGS1;ELOVL7;LIAS
response to alcohol	GO:0097305	0.0558372	TGFBR3;GRIN3A;PMVK;ADH7
L-amino acid transport	GO:0015807	0.0558372	SLC6A9;SLC1A1;SLC1A4;SLC38A3
ferric iron transport	GO:0015682	0.0575257	ATP6V1A;TFR2;ATP6V1B2;ATP6V0A1;ATP6V1C2
epithelial cell migration	GO:0010631	0.0575257	DPP4;NANOS1;KRT16;KRT2;PRSS3
transferrin transport	GO:0033572	0.0575257	ATP6V1A;TFR2;ATP6V1B2;ATP6V0A1;ATP6V1C2
macroautophagy	GO:0016236	0.0581593	PLEKHF2;GABARAPL2;MAP1LC3A;STX17;EI24;SNX14;CHMP4C;PLAA;ULK1;ATG14;DYNLL1
muscle organ development	GO:0007517	0.0608522	CHODL;EGR3;ITGA11;DMD;NEB;IGF1;SOX6
transmembrane receptor protein tyrosine kinase signaling pathway	GO:0007169	0.0631146	EPHB6;KLB;ATP6V1A;ARHGEF28;PDGFB;PSEN2;BRK1;IDE;EFNA5;EFS;FLRT1;AP2S1;ATP6V0A1;ATP6V1C2;MAPK3;BDNF;GAB1;IGF1;MAPK14;GFRA2;PRLR;PGF;SULF2;MAPK13;NELL2;EFNA3;TEC;ATP6V1B2;NGEF;RHOQ;CDK5R1
cellular amide metabolic process	GO:0043603	0.0702014	SMPD2;CPXM2;PDZD11;VNN3;ORMDL3;CMAHP;NIT2
stress-activated MAPK cascade	GO:0051403	0.0702014	TNFRSF19;TAB2;NOD2;MAPK14;SKP1;MAPK3;MAPK13
phosphatidylserine metabolic process	GO:0006658	0.0707157	PLA2G12A;PLA2G4F;PLA2G4D;PLA2G4B
acyl-CoA metabolic process	GO:0006637	0.0762539	MCEE;OXSM;THEM5;ACOT13;DBI
cellular response to hydrogen peroxide	GO:0070301	0.0788397	MAPK7;PPIF;MAPK13;NFE2L2
fatty acid catabolic process	GO:0009062	0.08574	ALDH3A2;MCEE;ABCD3;ACAA2;MMAA;ADTRP;ACAA1
O-glycan processing	GO:0016266	0.08574	GALNT7;GALNT6;MUCL1;B3GNT4;MUC15;GALNTL6;XXYLT1
cellular response to acid chemical	GO:0071229	0.085873	WNT6;WNT10B;SESN1;SHMT1;RRAGD;PDGFB;AKR1C3;AKR1C2;FFAR2
sensory perception of mechanical stimulus	GO:0050954	0.0864737	TIMM8B;COL1A1;CLIC5;GRM7;USH1G;HOMER2;PIEZO2;HOXA1
superoxide metabolic process	GO:0006801	0.0874055	PRDX2;SH3PXD2A;ALOX12;NOX5
coenzyme biosynthetic process	GO:0009108	0.0874055	MOCS2;PANK1;MAT1A;LIAS
fatty acid metabolic process	GO:0006631	0.0930584	ABCD3;ELOVL4;THEM5;SLC27A6;ALOX12;ALOX12B;GGT1;ACAA1;ADIPOR2;ALOXE3
glycosphingolipid metabolic process	GO:0006687	0.0954487	GLTP;SMPD3;SMPD2;GM2A;ESYT3;GLA
bile acid metabolic process	GO:0008206	0.0964	CYP39A1;CH25H;AMACR;ACAA1
insulin receptor signaling pathway	GO:0008286	0.0971012	ATP6V1A;GAB1;ATP6V1B2;IDE;RHOQ;ATP6V0A1;ATP6V1C2
cellular response to calcium ion	GO:0071277	0.0978748	ACER1;CHP2;AKR1C3;PPIF;BRAF
