# Supplementary material for: Multi-omics analysis of the cervical epithelial integrity of women using depot medroxyprogesterone acetate
Source: PLoS Pathog. 2022 May 9;18(5):e1010494. doi: 10.1371/journal.ppat.1010494 (PMC9119532; doi:10.1371/journal.ppat.1010494)
Supplement: S4 Table — (XLSX) [file ppat.1010494.s009.xlsx]

## Sheet: Table S4
S4 Table. Gene pathways identified by Kyoto Encyclopedia of Genes and Genomes (KEGG) database to be up and downregulated in the DMPA group as compared to controls.
KEGG Term	KEGG ID	Overlap in number of genes	P-value	FDR adjusted p-value	Odds Ratio	Combined Score	Genes
UPREGULATED DMPA
Regulation of actin cytoskeleton	hsa04810	41/214	6.3613e-12	1.69847e-09	4.02201	103.691	CYFIP2;ITGB1;ITGAM;ITGB4;SRC;PXN;ITGB2;ARAF;WAS;PDGFA;PIK3CD;ITGAL;PIK3CG;PIK3R5;SLC9A1;FGF7;RRAS;TMSB4X;RAC2;ITGAX;NCKAP1L;ITGB7;CD14;ITGB6;PAK2;GIT1;PDGFRA;MAP2K1;ITGA4;ITGA3;ACTN1;ITGA2;MSN;VAV1;SSH1;TIAM1;MYH9;ITGA6;SOS2;VCL;BCAR1
Leukocyte transendothelial migration	hsa04670	29/118	1.45727e-11	1.94545e-09	5.49483	137.106	ITGB1;ITK;ITGAM;NCF1;CTNND1;PXN;ITGB2;PIK3CD;F11R;ITGAL;PIK3CG;PIK3R5;RAC2;CTNNA1;PTK2B;VASP;ITGA4;ACTN1;CYBB;MSN;RHOH;PRKCA;VAV1;CLDN4;CLDN7;CTNNB1;VCL;BCAR1;SIPA1
Natural killer cell mediated cytotoxicity	hsa04650	29/135	4.7144e-10	4.19581e-08	4.6094	98.988	ITGB2;ARAF;PRF1;PIK3CD;ITGAL;PIK3CG;PIK3R5;FCGR3A;CASP3;RAC2;PTK2B;KLRC1;BID;IFNAR2;MAP2K1;FCER1G;KLRC2;SH2D1A;SH2D1B;TNFRSF10B;PRKCA;TNFRSF10A;VAV1;TYROBP;KLRD1;LCP2;PTPN6;HCST;SOS2
Rap1 signaling pathway	hsa04015	37/211	9.31284e-10	5.29915e-08	3.59551	74.7666	ITGB1;CSF1R;ITGAM;CSF1;SRC;CTNND1;ITGB2;PDGFA;PIK3CD;ITGAL;SIPA1L3;PIK3CG;PIK3R5;GRIN2A;FGF7;RRAS;RAC2;AKT1;VASP;NGFR;PDGFRA;MAP2K1;ANGPT1;ARAP3;PRKCA;APBB1IP;TIAM1;PRKD3;ADORA2B;ID1;RAPGEF1;CTNNB1;LCP2;TLN1;PLCB2;SIPA1;BCAR1
Focal adhesion	hsa04510	36/202	9.9235e-10	5.29915e-08	3.66518	75.9826	ITGB1;ITGB4;SRC;PXN;PDGFA;XIAP;PIK3CD;PIK3CG;PIK3R5;COMP;RAC2;CAPN2;AKT1;ITGB7;ITGB6;PAK2;VASP;PDGFRA;JUN;MAP2K1;ITGA4;LAMB3;ITGA3;ACTN1;ITGA2;PRKCA;VAV1;PARVG;RAPGEF1;ZYX;CTNNB1;ITGA6;TLN1;SOS2;VCL;BCAR1
Chemokine signaling pathway	hsa04062	33/187	6.34442e-09	2.82326e-07	3.61407	68.218	CX3CR1;ITK;CXCL6;NCF1;SRC;PXN;WAS;PIK3CD;CXCL1;ARRB2;PIK3CG;CXCL16;PIK3R5;IKBKB;CXCR3;GRK6;RAC2;AKT1;PTK2B;CCR5;MAP2K1;CCL22;PRKCD;NFKB1;VAV1;FGR;TIAM1;HCK;XCL2;DOCK2;SOS2;PLCB2;BCAR1
Apoptosis	hsa04210	27/140	2.16744e-08	8.26724e-07	4.01695	70.8876	PRF1;PIK3CD;XIAP;CTSS;PIK3CG;PIK3R5;CASP9;IKBKB;TUBA1B;BCL2L11;CASP3;CAPN2;AKT1;CAPN1;BID;SPTAN1;MAP3K5;CTSB;MAP2K1;JUN;PARP1;EIF2AK3;DAB2IP;TNFRSF10B;TNFRSF10A;NFKB1;TNFRSF1A
T cell receptor signaling pathway	hsa04660	21/104	3.50662e-07	1.0403e-05	4.23756	62.9847	IL10;ITK;MAP2K1;JUN;PIK3CD;RASGRP1;NFKB1;PIK3CG;VAV1;PIK3R5;IKBKB;PTPRC;CD8A;GRAP2;AKT1;LCP2;PTPN6;NFKBIE;SOS2;PAK2;CARD11
Osteoclast differentiation	hsa04380	24/132	4.08674e-07	1.09116e-05	3.72689	54.8239	IFNAR2;CSF1R;MAP2K1;JUN;SPI1;NCF1;CSF1;FHL2;CYBB;PIK3CD;NFKB1;PIK3CG;PIK3R5;NFKB2;TNFRSF1A;RELB;IKBKB;FCGR3A;TYROBP;FCGR2A;IL1B;AKT1;TNFSF11;LCP2
B cell receptor signaling pathway	hsa04662	16/73	2.77083e-06	5.69085e-05	4.68692	59.9756	MAP2K1;JUN;PIK3CD;PIK3CG;VAV1;NFKB1;PIK3R5;IKBKB;INPP5D;RAC2;AKT1;PTPN6;NFKBIE;PIK3AP1;SOS2;CARD11
TNF signaling pathway	hsa04668	20/110	3.70375e-06	6.59268e-05	3.71717	46.4876	MAP2K1;JUN;CSF1;MLKL;ATF6B;IL15;MMP3;DAB2IP;PIK3CD;CXCL1;NFKB1;PIK3CG;PIK3R5;TNFRSF1A;IKBKB;CASP3;IL1B;BCL3;AKT1;MAP3K5
Fc gamma R-mediated phagocytosis	hsa04666	18/93	4.48506e-06	7.04419e-05	4.0106	49.3896	VASP;MAP2K1;NCF1;PRKCD;WAS;PIK3CD;PRKCA;PIK3CG;VAV1;PIK3R5;HCK;FCGR3A;PTPRC;FCGR2A;INPP5D;RAC2;AKT1;DOCK2
Hematopoietic cell lineage	hsa04640	17/88	8.43012e-06	0.000118465	3.99849	46.7171	CSF1R;ITGAM;IL4R;CSF1;ITGA4;MME;ITGA3;ITGA2;FLT3LG;CD1C;CD8A;IL1B;CD7;CD37;ITGA6;CD59;CD14
MAPK signaling pathway	hsa04010	33/255	9.59331e-06	0.000128071	2.49794	28.8623	PDGFA;ARRB2;ECSIT;RASGRP1;RELB;IKBKB;FGF7;DUSP10;RRAS;MECOM;CASP3;RPS6KA1;RAC2;AKT1;CD14;PAK2;CACNG4;MAP3K5;DUSP4;MAP4K1;PDGFRA;JUN;MAP2K1;PRKCA;DUSP6;NFKB1;NFKB2;TNFRSF1A;IL1B;MAPKAPK2;PTPN7;SOS2;MAP3K11
PI3K-Akt signaling pathway	hsa04151	39/341	2.90942e-05	0.000298775	2.17253	22.6921	ITGB1;CSF1R;CSF1;ATF6B;ITGB4;PDGFA;PIK3CD;IL2RG;PIK3CG;PIK3R5;IKBKB;COMP;CASP9;FGF7;BCL2L11;AKT1;ITGB7;ITGB6;YWHAH;IFNAR2;NGFR;PDGFRA;MAP2K1;IL4R;ITGA4;LAMB3;ANGPT1;ITGA3;ITGA2;PRKCA;NFKB1;CDK6;CDK2;PPP2R2D;IL2RB;ITGA6;PIK3AP1;SOS2;TLR2
Cytokine-cytokine receptor interaction	hsa04060	32/265	5.21248e-05	0.000515457	2.30445	22.7262	CX3CR1;CSF1R;CXCL6;CSF1;PDGFA;CXCL1;IL2RG;CXCL16;CXCR3;TNFSF11;CCR5;IL10;IFNAR2;IL15RA;NGFR;PDGFRA;CCL22;IL4R;TNFSF14;IL15;IL10RA;FLT3LG;IL19;TNFRSF10B;TNFRSF10A;IL17RA;TNFRSF1A;IL1B;IL2RB;XCL2;ACKR3;TNFRSF21
Cell adhesion molecules (CAMs)	hsa04514	20/142	0.000166758	0.00120336	2.7375	23.8134	CD86;ITGB1;NLGN3;ITGAM;SDC4;ITGA4;ITGB2;LRRC4;F11R;ITGAL;PVR;SPN;CLDN4;CDH3;PTPRC;CD8A;CLDN7;SDC1;ITGB7;ITGA6
Platelet activation	hsa04611	18/122	0.000192729	0.00131945	2.8878	24.7029	VASP;ITGB1;P2RY12;FCER1G;SRC;ITGA2;PIK3CD;RASGRP1;PIK3CG;PIK3R5;APBB1IP;FCGR2A;TBXAS1;AKT1;LCP2;TLN1;PLCB2;FERMT3
Phospholipase D signaling pathway	hsa04072	20/144	0.000202073	0.00134883	2.69306	22.9095	DGKG;PDGFRA;MAP2K1;DGKD;FCER1G;DGKA;PDGFA;PIK3CD;PRKCA;PIK3CG;PIK3R5;AGPAT4;CYTH4;RRAS;AKT1;PTK2B;SOS2;PLCB2;CYTH1;DGKH
Glycerophospholipid metabolism	hsa00564	15/95	0.000304553	0.00184808	3.12411	25.2949	DGKG;ACHE;LYPLA2;DGKD;LPGAT1;CHKA;DGKA;MBOAT1;PLD4;PISD;AGPAT4;PEMT;GPD1L;DGKH;CDS2
Tight junction	hsa04530	19/139	0.000354635	0.00210417	2.6419	20.9883	SRC;ACTN1;PRKCD;PRKCA;SHROOM1;F11R;SHROOM4;CLDN4;RRAS;EPB41L1;CLDN7;PPP2R2D;CTNNA1;AKT1;MYH9;CTNNB1;SPTAN1;TJP3;TJP2
Non-alcoholic fatty liver disease (NAFLD)	hsa04932	20/151	0.000382645	0.002221	2.5482	20.0503	MLXIP;JUN;EIF2AK3;PRKAG2;PIK3CD;SDHA;COX6B2;PRKAB1;NFKB1;PIK3CG;PIK3R5;TNFRSF1A;IKBKB;BCL2L11;CASP3;IL1B;AKT1;BID;MAP3K11;MAP3K5
Fc epsilon RI signaling pathway	hsa04664	12/68	0.000423344	0.00240496	3.56549	27.6943	MAP2K1;FCER1G;INPP5D;RAC2;PIK3CD;AKT1;PRKCA;LCP2;SOS2;PIK3CG;VAV1;PIK3R5
Neurotrophin signaling pathway	hsa04722	17/120	0.000467285	0.00259927	2.75154	21.1004	NGFR;MAP2K1;JUN;PRKCD;PIK3CD;NFKB1;PIK3CG;PIK3R5;IKBKB;RPS6KA1;ARHGDIB;MAPKAPK2;RAPGEF1;AKT1;NFKBIE;SOS2;MAP3K5
VEGF signaling pathway	hsa04370	11/61	0.000601448	0.00321173	3.6585	27.132	CASP9;MAP2K1;SRC;MAPKAPK2;PXN;RAC2;PIK3CD;AKT1;PRKCA;PIK3CG;PIK3R5
ECM-receptor interaction	hsa04512	13/82	0.000723119	0.00364288	3.13548	22.6756	ITGB1;ITGA4;SDC4;LAMB3;ITGB4;ITGA3;ITGA2;COMP;SV2B;SDC1;ITGB7;ITGA6;ITGB6
Toll-like receptor signaling pathway	hsa04620	15/106	0.000996775	0.00483889	2.74486	18.9697	CD86;IFNAR2;MAP2K1;JUN;PIK3CD;NFKB1;PIK3CG;PIK3R5;IKBKB;IL1B;AKT1;IRF5;TLR7;CD14;TLR2
Phagosome	hsa04145	19/154	0.00126504	0.00603152	2.34647	15.6572	ITGB1;SCARB1;MSR1;ITGAM;NCF1;ITGA2;ITGB2;M6PR;CYBB;CORO1A;CTSS;COMP;FCGR3A;TUBA1B;FCGR2A;OLR1;ATP6V0A4;CD14;TLR2
Sphingolipid signaling pathway	hsa04071	16/120	0.0013155	0.0061621	2.56237	16.9976	MAP2K1;FCER1G;PIK3CD;PRKCA;NFKB1;PIK3CG;PIK3R5;TNFRSF1A;ADORA3;PPP2R2D;RAC2;AKT1;BID;PLCB2;MAP3K5;CERS2
Complement and coagulation cascades	hsa04610	12/79	0.00167332	0.00770304	2.97836	19.0405	C1QB;C1QA;ITGAM;ITGB2;C3AR1;ITGAX;PLAT;CD59;VSIG4;CD46;SERPINA5;C1QC
Endocytosis	hsa04144	27/259	0.00188718	0.00854031	1.94411	12.1948	CSF1R;SRC;WAS;NEDD4L;ARRB2;IL2RG;RAB22A;RAB11FIP1;CYTH4;KIF5C;GRK6;MVB12B;CCR5;GIT1;AP2M1;CYTH1;PDGFRA;SMAD3;SMURF2;SMURF1;ARAP3;VPS37B;ARFGAP3;PML;EHD3;EHD4;IL2RB
Ras signaling pathway	hsa04014	24/227	0.00272511	0.011928	1.97273	11.6495	NGFR;PDGFRA;CSF1R;MAP2K1;CSF1;ANGPT1;PDGFA;PIK3CD;PRKCA;RASAL1;RASAL3;RASGRP1;NFKB1;PIK3CG;PIK3R5;IKBKB;TIAM1;GRIN2A;FGF7;RRAS;RAC2;AKT1;PAK2;SOS2
Thyroid hormone signaling pathway	hsa04919	15/118	0.00294602	0.0126869	2.42352	14.1226	MAP2K1;SRC;HDAC1;NCOA3;PIK3CD;PRKCA;ATP1A1;PIK3CG;SLC9A1;PIK3R5;CASP9;AKT1;CTNNB1;SLC16A2;PLCB2
Jak-STAT signaling pathway	hsa04630	18/158	0.00402547	0.0163421	2.1411	11.8084	IFNAR2;IL10;IL15RA;IL4R;IL15;IL10RA;PIK3CD;IL19;IL2RG;PIK3CG;IL27RA;PIK3R5;IL2RB;STAT4;AKT1;AOX1;PTPN6;SOS2
AGE-RAGE signaling pathway in diabetic complications	hsa04933	13/101	0.00488228	0.0191701	2.45601	13.0713	JUN;SMAD3;PRKCD;CYBB;PIK3CD;PRKCA;NFKB1;PIK3CG;PIK3R5;CASP3;IL1B;AKT1;PLCB2
p53 signaling pathway	hsa04115	10/69	0.00558296	0.0216036	2.81473	14.6029	CASP9;CDK6;CDKN2A;CASP3;IGFBP3;CDK2;SHISA5;TNFRSF10B;BID;DDB2
Adipocytokine signaling pathway	hsa04920	10/70	0.00618857	0.0229493	2.76767	14.0737	IKBKB;ACSL6;PRKAG2;AKT1;ACSL5;NFKBIE;PRKAB1;NFKB1;TNFRSF1A;CAMKK2
NF-kappa B signaling pathway	hsa04064	12/93	0.00656902	0.0240264	2.46175	12.3713	IKBKB;PARP1;TNFSF14;IL1B;TNFSF11;XIAP;CD14;CARD11;NFKB1;TNFRSF1A;RELB;NFKB2
Prolactin signaling pathway	hsa04917	10/72	0.00755208	0.0272487	2.6781	13.085	MAP2K1;SRC;IRF1;PIK3CD;AKT1;TNFSF11;SOS2;PIK3CG;NFKB1;PIK3R5
FoxO signaling pathway	hsa04068	15/133	0.00897383	0.0315265	2.11376	9.96307	IL10;GABARAPL1;MAP2K1;SMAD3;ARAF;PRKAG2;PIK3CD;PRKAB1;PIK3CG;PIK3R5;IKBKB;BCL2L11;CDK2;AKT1;SOS2
Adherens junction	hsa04520	10/74	0.00913634	0.0315572	2.59414	12.1808	SMAD3;SRC;ACTN1;CTNND1;RAC2;WAS;CTNNA1;CTNNB1;PTPN6;VCL
Insulin resistance	hsa04931	13/109	0.00921895	0.0315572	2.25039	10.5464	MLXIP;PRKCD;PRKAG2;PIK3CD;PRKAB1;NFKB1;PIK3CG;PIK3R5;TNFRSF1A;IKBKB;RPS6KA1;AKT1;SLC27A2
Phosphatidylinositol signaling system	hsa04070	12/98	0.0098883	0.0334199	2.31801	10.7009	DGKG;DGKD;DGKA;INPP5D;PIK3CD;PRKCA;SYNJ2;PLCB2;PIK3CG;DGKH;PIK3R5;CDS2
ErbB signaling pathway	hsa04012	11/87	0.0104916	0.0350156	2.40358	10.9535	MAP2K1;JUN;SRC;ARAF;PIK3CD;AKT1;PRKCA;SOS2;PAK2;PIK3CG;PIK3R5
Estrogen signaling pathway	hsa04915	12/99	0.0106855	0.0352226	2.29124	10.3996	MAP2K1;JUN;ATF6B;SRC;PRKCD;AKT1;PIK3CD;SOS2;PLCB2;PIK3CG;FKBP5;PIK3R5
Insulin signaling pathway	hsa04910	15/139	0.0131755	0.0423838	2.01083	8.7057	MAP2K1;EXOC7;ARAF;PRKAG2;PIK3CD;PHKA1;PHKB;PRKAB1;PIK3CG;PIK3R5;IKBKB;LIPE;RAPGEF1;AKT1;SOS2
Aldosterone synthesis and secretion	hsa04925	10/81	0.0167326	0.0525602	2.33751	9.56132	SCARB1;LIPE;DAGLA;ATF6B;PRKD3;NPR1;GNA11;PRKCA;CAMK1;PLCB2
Aldosterone-regulated sodium reabsorption	hsa04960	6/39	0.0221714	0.0672702	3.01296	11.4762	NEDD4L;PIK3CD;PRKCA;ATP1A1;PIK3CG;PIK3R5
Mucin type O-Glycan biosynthesis	hsa00512	5/31	0.0296586	0.0870202	3.18517	11.2054	GALNT12;GALNT14;GALNT15;ST3GAL1;B4GALT5
cAMP signaling pathway	hsa04024	18/199	0.036282	0.104165	1.65247	5.48032	JUN;MAP2K1;NPR1;PIK3CD;ARAP3;ATP1A1;VAV1;NFKB1;PIK3CG;PIK3R5;SLC9A1;LIPE;TIAM1;GRIN2A;RRAS;RAC2;AKT1;SOX9
Carbohydrate digestion and absorption	hsa04973	6/45	0.041571	0.118079	2.54862	8.10551	PIK3CD;AKT1;ATP1A1;PLCB2;PIK3CG;PIK3R5
Tyrosine metabolism	hsa00350	5/35	0.0470694	0.129562	2.75989	8.4346	ALDH1A3;MAOA;GOT2;AOX1;COMT
Endocrine and other factor-regulated calcium reabsorption	hsa04961	6/47	0.0498445	0.135801	2.42404	7.26932	VDR;PRKCA;ATP1A1;PLCB2;SLC8A1;AP2M1
Inflammatory mediator regulation of TRP channels	hsa04750	10/98	0.0529943	0.142225	1.88424	5.53507	HRH1;SRC;IL1B;P2RY2;PRKCD;PIK3CD;PRKCA;PLCB2;PIK3CG;PIK3R5
mTOR signaling pathway	hsa04150	7/60	0.0539565	0.142225	2.18826	6.3888	IKBKB;RPS6KA1;PIK3CD;AKT1;PRKCA;PIK3CG;PIK3R5
Intestinal immune network for IgA production	hsa04672	6/48	0.0543333	0.142225	2.3662	6.89183	CD86;IL10;IL15RA;ITGA4;IL15;ITGB7
Fatty acid metabolism	hsa01212	6/48	0.0543333	0.142225	2.3662	6.89183	ELOVL5;SCD5;ACSL6;ACSL5;ACADM;ACADS
Gap junction	hsa04540	9/88	0.0635272	0.160017	1.88824	5.20454	PDGFRA;TUBA1B;MAP2K1;SRC;GNA11;PDGFA;PRKCA;SOS2;PLCB2
Dopaminergic synapse	hsa04728	12/129	0.0651816	0.16265	1.70102	4.64477	GRIN2A;GNAL;ATF6B;KIF5C;MAOA;PPP2R2D;AKT1;PRKCA;ARRB2;COMT;PLCB2;ARNTL
Oxytocin signaling pathway	hsa04921	14/158	0.068258	0.166901	1.61296	4.32992	MAP2K1;JUN;NPR1;SRC;PRKAG2;PIK3CD;PRKCA;PRKAB1;PIK3CG;PIK3R5;CAMKK2;CAMK1;PLCB2;CACNG4
Longevity regulating pathway - multiple species	hsa04213	7/64	0.0716164	0.170114	2.03427	5.36321	HDAC1;PRKAG2;PIK3CD;AKT1;PRKAB1;PIK3CG;PIK3R5
Antigen processing and presentation	hsa04612	8/77	0.0719959	0.170114	1.92102	5.05448	CD74;CIITA;KLRC2;CD8A;KLRD1;KLRC1;CTSS;CTSB
GnRH signaling pathway	hsa04912	9/91	0.0751736	0.176064	1.81887	4.70716	MAP2K1;JUN;SRC;GNA11;PRKCD;PTK2B;PRKCA;SOS2;PLCB2
Longevity regulating pathway - mammal	hsa04211	9/94	0.0880481	0.200094	1.75439	4.26296	ATF6B;PRKAG2;PIK3CD;AKT1;PRKAB1;PIK3CG;NFKB1;PIK3R5;CAMKK2
Circadian rhythm	hsa04710	4/30	0.0891804	0.200094	2.5459	6.15367	BHLHE40;PRKAG2;PRKAB1;ARNTL
Citrate cycle (TCA cycle)	hsa00020	4/30	0.0891804	0.200094	2.5459	6.15367	PC;IDH1;ACO2;SDHA
cGMP-PKG signaling pathway	hsa04022	14/167	0.0968007	0.215382	1.51735	3.54316	VASP;MAP2K1;ATF6B;NPR1;PIK3CD;ATP1A1;SLC8A1;PIK3CG;PIK3R5;ADORA3;KCNMB1;GNA11;AKT1;PLCB2
Regulation of lipolysis in adipocytes	hsa04923	6/56	0.0987476	0.217897	1.98676	4.59973	LIPE;NPR1;PIK3CD;AKT1;PIK3CG;PIK3R5
DOWNREGULATED DMPA
Arachidonic acid metabolism	hsa00590	15/62	2.11787e-06	0.00056547	5.17109	67.5609	PLA2G12A;PLA2G4F;PLA2G4D;GPX3;PLA2G4B;AKR1C3;PLA2G3;ALOX12B;ALOX12;CYP2C19;PTGS1;JMJD7-PLA2G4B;PTGDS;GGT1;CBR3
Metabolic pathways	hsa01100	107/1239	3.31621e-05	0.00442714	1.56747	16.167	CDA;ACAA2;PANK3;PANK1;XYLT1;LCLAT1;TM7SF2;LIPF;NDST1;NDST3;GGT1;ACAA1;PTGDS;ST6GAL2;GLCE;OXSM;ALG14;MAT1A;ALDH3A2;CDS1;ATP6V1A;MAOB;SHMT1;AK1;PLA2G3;ALOX12;CYP2C19;PLD1;ADH7;LIAS;CYP2C18;FUT1;AK7;RDH12;PMVK;PGK1;PLCG1;RIMKLA;ATP6V1C2;ATP6V0A1;GGT6;PMM1;IDH2;PRDX6;ACER1;COQ2;AMACR;UQCRQ;DEGS1;HPSE;GALNTL6;MOCS2;PIGN;ADK;HK1;SMPD3;GMPPB;SMPD2;CYP26B1;MCEE;SPTLC3;IMPA2;PIP5KL1;CYP2R1;ME1;NOS1;IDH3A;…
Serotonergic synapse	hsa04726	17/112	0.000280819	0.0249929	2.89703	23.6913	PLA2G4F;MAOB;PLA2G4D;PLA2G4B;ITPR2;HTR2C;ALOX12;BRAF;ALOX12B;HTR3B;CYP2C19;CYP2C18;GNAI1;PTGS1;JMJD7-PLA2G4B;SLC18A2;MAPK3
alpha-Linolenic acid metabolism	hsa00592	5/25	0.000444874	0.0296953	6.26754	48.3711	PLA2G12A;PLA2G4F;PLA2G4D;PLA2G4B;JMJD7-PLA2G4B;PLA2G3;ACAA1
GnRH signaling pathway	hsa04912	14/91	0.000820464	0.0438128	2.93871	20.8815	PLA2G4F;CALML5;PLA2G4D;PLA2G4B;ITPR2;PLD1;ADCY8;MAPK14;MAPK13;MAPK7;JMJD7-PLA2G4B;GNRHR;ATF4;MAPK3
Glutamatergic synapse	hsa04724	16/114	0.00100815	0.0448404	2.64044	18.2181	PLA2G4F;PLA2G4D;HOMER2;PLA2G4B;SLC1A1;ITPR2;GRIK1;PLD1;ADCY8;GNAI1;PPP3R1;GRIN3A;GRM7;JMJD7-PLA2G4B;SLC38A3;MAPK3
Linoleic acid metabolism	hsa00591	7/29	0.00117559	0.0448404	5.1269	34.586	PLA2G12A;PLA2G4F;PLA2G4D;PLA2G4B;JMJD7-PLA2G4B;PLA2G3;CYP2C19
Inflammatory mediator regulation of TRP channels	hsa04750	14/98	0.00171287	0.0571671	2.69282	17.1521	PLA2G4F;CALML5;PLA2G4D;PLA2G4B;ITPR2;TRPV3;HTR2C;ALOX12;IGF1;ADCY8;MAPK14;MAPK13;JMJD7-PLA2G4B;PLCG1
Protein digestion and absorption	hsa04974	13/90	0.00223151	0.0642596	2.72646	16.6452	COL17A1;COL27A1;SLC1A1;DPP4;COL1A1;COL3A1;COL1A2;COL5A1;COL5A3;COL5A2;COL21A1;COL6A6;PRSS3
Long-term depression	hsa04730	10/60	0.00240673	0.0642596	3.22612	19.4518	PLA2G4F;PLA2G4D;PLA2G4B;JMJD7-PLA2G4B;ITPR2;BRAF;NOS1;IGF1;GNAI1;MAPK3
Ether lipid metabolism	hsa00565	8/45	0.00425365	0.103248	3.48412	19.0232	PLA2G12A;PLA2G4F;PLA2G4D;PLA2G4B;JMJD7-PLA2G4B;AGPS;PLA2G3;PLD1
Platelet activation	hsa04611	15/122	0.00522797	0.112631	2.26416	11.8953	PLA2G4F;PLA2G4D;GP1BB;PLA2G4B;ITPR2;ADCY8;MAPK14;GNAI1;PTGS1;MAPK13;COL1A1;COL3A1;COL1A2;JMJD7-PLA2G4B;MAPK3
Sphingolipid metabolism	hsa00600	8/47	0.00559613	0.112631	3.3051	17.1392	SMPD3;SMPD2;CERS4;ACER1;SPTLC3;DEGS1;SGPP2;GLA
Circadian rhythm	hsa04710	6/30	0.00711173	0.120531	4.0244	19.9047	PER3;RORC;RORA;FBXL3;SKP1;RBX1
HIF-1 signaling pathway	hsa04066	13/103	0.00722283	0.120531	2.33102	11.4931	EDN1;EGLN3;EPO;EGF;IGF1;RBX1;HK1;MKNK2;RPS6KB2;PGK1;PLCG1;PDK1;MAPK3
Ovarian steroidogenesis	hsa04913	8/50	0.00818546	0.123107	3.06853	14.7455	PLA2G4F;PLA2G4D;STAR;PLA2G4B;JMJD7-PLA2G4B;AKR1C3;IGF1;ADCY8
VEGF signaling pathway	hsa04370	9/61	0.00884673	0.123107	2.78914	13.1862	PLA2G4F;PPP3R1;PLA2G4D;PLA2G4B;JMJD7-PLA2G4B;PLCG1;MAPK14;MAPK3;MAPK13
Peroxisome	hsa04146	11/83	0.00905268	0.123107	2.46362	11.5906	ABCD3;MVK;PEX19;AMACR;PEX3;PRDX1;CAT;AGPS;PMVK;IDH2;ACAA1
Fructose and mannose metabolism	hsa00051	6/32	0.00982406	0.124335	3.71444	17.1715	PFKFB2;GMPPB;PFKFB4;PMM1;SORD;HK1
Vascular smooth muscle contraction	hsa04270	14/120	0.0107105	0.124335	2.13142	9.66928	PLA2G4F;PLA2G12A;RAMP3;CALML5;PLA2G4D;PLA2G4B;PLA2G3;ITPR2;BRAF;ADCY8;EDNRA;JMJD7-PLA2G4B;KCNMB2;MAPK3
Sphingolipid signaling pathway	hsa04071	14/120	0.0107105	0.124335	2.13142	9.66928	CERS4;PTEN;GAB2;PLD1;MAPK14;SGPP2;GNAI1;MAPK13;ACER1;SMPD2;PPP2R2C;SPTLC3;DEGS1;MAPK3
FoxO signaling pathway	hsa04068	15/133	0.0113734	0.12653	2.05189	9.18521	GABARAPL2;HOMER2;EGF;BNIP3;SETD7;PTEN;BRAF;IGF1;SLC2A4;MAPK14;GADD45G;MAPK13;CAT;SGK3;MAPK3
Gap junction	hsa04540	11/88	0.0137853	0.147227	2.30303	9.86654	GJA1;TUBB2B;TUBB2A;MAPK7;EGF;PDGFB;HTR2C;ITPR2;ADCY8;GNAI1;MAPK3
Fc epsilon RI signaling pathway	hsa04664	9/68	0.0174874	0.179582	2.45731	9.94294	PLA2G4F;PLA2G4D;PLA2G4B;JMJD7-PLA2G4B;GAB2;PLCG1;MAPK14;MAPK3;MAPK13
p53 signaling pathway	hsa04115	9/69	0.0190979	0.188857	2.41622	9.56384	CCNE2;SESN1;EI24;PERP;PTEN;PMAIP1;IGF1;THBS1;GADD45G
Valine, leucine and isoleucine degradation	hsa00280	7/48	0.0211063	0.201264	2.74824	10.6032	ALDH3A2;MCEE;ACAA2;OXCT1;ACAA1;HSD17B10;ALDH9A1
mTOR signaling pathway	hsa04150	8/60	0.023377	0.208416	2.47711	9.30402	RRAGD;RPS6KB2;PTEN;ULK3;ULK1;BRAF;IGF1;MAPK3
Arginine and proline metabolism	hsa00330	7/50	0.0258972	0.22305	2.62014	9.57298	ALDH3A2;CKMT2;ARG2;MAOB;NOS1;CKB;ALDH9A1
Terpenoid backbone biosynthesis	hsa00900	4/22	0.0370535	0.290979	3.57227	11.772	MVK;GGPS1;PMVK;PCYOX1
ABC transporters	hsa02010	6/44	0.0423458	0.314343	2.53983	8.03067	ABCD3;ABCA3;ABCA12;ABCA13;ABCG4;ABCG1
Phospholipase D signaling pathway	hsa04072	14/144	0.0437587	0.314343	1.7357	5.43113	PLA2G4F;PLA2G4D;EGF;PLA2G4B;PDGFB;GAB1;GAB2;PLD1;ADCY8;DNM3;GRM7;JMJD7-PLA2G4B;PLCG1;MAPK3
Regulation of lipolysis in adipocytes	hsa04923	7/56	0.0445606	0.314343	2.29857	7.15063	PTGER3;NPY1R;ABHD5;ADCY8;MGLL;GNAI1;PTGS1
Ras signaling pathway	hsa04014	20/227	0.0459153	0.314343	1.55887	4.80281	PLA2G4F;PLA2G12A;CALML5;PLA2G4D;EGF;PLA2G4B;PDGFB;GAB1;PLA2G3;IGF1;GAB2;EFNA5;PLD1;PGF;EFNA3;JMJD7-PLA2G4B;PLCG1;RAB5A;FGF11;MAPK3
NOD-like receptor signaling pathway	hsa04621	7/57	0.0483359	0.319746	2.25248	6.82406	IL18;CARD18;TAB2;NOD2;MAPK14;MAPK3;MAPK13
Glycosaminoglycan biosynthesis - heparan sulfate / heparin	hsa00534	4/24	0.0490996	0.319746	3.2147	9.6888	NDST1;GLCE;NDST3;XYLT1
Glycerolipid metabolism	hsa00561	7/59	0.0564801	0.357062	2.16561	6.22368	LIPF;ALDH3A2;LCLAT1;GLA;MGLL;PNLIPRP3;ALDH9A1
TGF-beta signaling pathway	hsa04350	9/84	0.0575044	0.357062	1.93143	5.51597	BAMBI;RPS6KB2;BMP8A;THBS1;LTBP1;DCN;SKP1;RBX1;MAPK3
Phagosome	hsa04145	14/154	0.0690025	0.418184	1.61086	4.30682	ATP6V1A;STX7;SFTPD;THBS1;DYNC1LI1;TUBB2B;TUBB2A;ATP6V1B2;CD36;NOS1;PLA2R1;RAB5A;ATP6V0A1;ATP6V1C2
Collecting duct acid secretion	hsa04966	4/27	0.0707156	0.418184	2.79495	7.40406	ATP6V1A;ATP6V1B2;ATP6V0A1;ATP6V1C2
Wnt signaling pathway	hsa04310	13/142	0.0743655	0.418184	1.62291	4.21755	WNT10B;CTNNBIP1;PRICKLE2;WNT16;RBX1;SFRP4;WNT6;SFRP1;PORCN;PPP3R1;DAAM1;BAMBI;SKP1
Synaptic vesicle cycle	hsa04721	7/63	0.0751792	0.418184	2.0105	5.20293	DNM3;ATP6V1A;ATP6V1B2;AP2S1;SLC18A2;ATP6V0A1;ATP6V1C2
Renin secretion	hsa04924	7/64	0.080359	0.435292	1.97512	4.97977	ADCYAP1;EDNRA;PPP3R1;CALML5;ITPR2;GNAI1;AGT
Glutathione metabolism	hsa00480	6/52	0.0828361	0.435292	2.09723	5.22397	GGT6;GSTA4;GPX3;IDH2;MGST1;GGT1
Pyruvate metabolism	hsa00620	5/40	0.0831456	0.435292	2.29635	5.71139	ALDH3A2;GLO1;ME1;HAGH;ALDH9A1
Retinol metabolism	hsa00830	7/65	0.08574	0.440242	1.94096	4.76785	SDR16C5;CYP26B1;RDH12;ALDH1A2;ADH7;BCO1;CYP2C18
Long-term potentiation	hsa04720	7/66	0.0913213	0.451533	1.90796	4.56647	PPP3R1;CALML5;ITPR2;BRAF;ADCY8;ATF4;MAPK3
Neurotrophin signaling pathway	hsa04722	11/120	0.0945468	0.454269	1.62414	3.83079	MAPK7;CALML5;BDNF;PSEN2;GAB1;BRAF;PLCG1;MAPK14;ATF4;MAPK3;MAPK13
Fc gamma R-mediated phagocytosis	hsa04666	9/93	0.0952774	0.454269	1.72367	4.05228	PLA2G4F;PLA2G4D;PLA2G4B;RPS6KB2;ASAP3;GAB2;PLCG1;PLD1;MAPK3
