# Supplementary material for: Multi-omics analysis of the cervical epithelial integrity of women using depot medroxyprogesterone acetate
Source: PLoS Pathog. 2022 May 9;18(5):e1010494. doi: 10.1371/journal.ppat.1010494 (PMC9119532; doi:10.1371/journal.ppat.1010494)
Supplement: S5 Table — (XLSX) [file ppat.1010494.s010.xlsx]

## Sheet: Table S5
S5 Table. Gene sets up and downregulated in DMPA users as compared to controls identified by WikiPathways.
Term	wikiID	Overlap in number of genes	P-value	FDR adjusted p-value	Odds Ratio	Combined Score	Genes
UPREGULATED DMPA
TYROBP Causal Network	WP945	24/61	8.84671e-15	3.51215e-12	10.9197	353.347	CD84;RBM47;ITGAM;IGSF6;IL10RA;ITGB2;PLEK;RNASE6;LHFPL2;CXCL16;APBB1IP;TYROBP;SLC7A7;BIN2;RGS1;ELF4;RPS6KA1;DPYD;ITGAX;CD37;NCKAP1L;TMEM106A;GAPT;C1QC
Integrin-mediated Cell Adhesion	WP85	29/101	2.02232e-13	4.01431e-11	6.79837	198.712	ITGB1;ITGAM;ITGB4;SRC;PXN;ITGB2;ARAF;ITGAL;CAPNS1;CAPN5;CAPN2;ITGAX;RAC2;AKT1;ITGB7;CAPN1;ITGB6;PAK2;VASP;MAP2K1;ITGA4;ITGA3;ITGA2;RAPGEF1;ZYX;ITGA6;TLN1;VCL;BCAR1
Microglia Pathogen Phagocytosis Pathway	WP937	16/40	1.96908e-10	2.60575e-08	11.151	249.205	C1QB;C1QA;ITGAM;FCER1G;NCF1;ITGB2;PIK3CD;CYBB;PIK3CG;VAV1;HCK;TYROBP;RAC2;NCKAP1L;PTPN6;C1QC
Focal Adhesion	WP06	36/198	5.6106e-10	5.56852e-08	3.75648	80.0175	ITGB1;ITGB4;SRC;PXN;PDGFA;XIAP;PIK3CD;COMP;RAC2;CAPN2;AKT1;ITGB7;ITGB6;PAK2;VASP;PDGFRA;JUN;MAP2K1;ITGA4;LAMB3;ITGA3;ACTN1;ITGA2;TNK1;PRKCA;VAV1;FGR;HCK;PARVG;RAPGEF1;ZYX;CTNNB1;ITGA6;TLN1;VCL;BCAR1
Chemokine signaling pathway	WP929	28/164	1.80368e-07	1.43212e-05	3.46008	53.729	CX3CR1;ITK;NCF1;PXN;WAS;PIK3CD;ARRB2;PIK3CG;CXCL16;PIK3R5;IKBKB;CXCR3;GRK6;RAC2;AKT1;PTK2B;MAP2K1;CCL22;PRKCD;NFKB1;VAV1;FGR;TIAM1;HCK;DOCK2;SOS2;PLCB2;BCAR1
VEGFA-VEGFR2 Signaling Pathway	WP888	34/236	6.16513e-07	4.07926e-05	2.83404	40.5245	ITGB1;NRP2;NCF1;SRC;HDAC1;CTNND1;PXN;FHL2;ARRB2;SLC8A1;CAMKK2;HDAC7;CTNNA1;CAPN2;AKT1;PTK2B;PAK2;MAP3K5;JUN;MAP2K1;PRKCD;EIF2AK3;PRKCA;MMP10;NFKB1;MAPKAPK2;RAPGEF1;CTNNB1;MYH9;PTPN9;ACKR3;PTPN6;VCL;BCAR1
Hippo-Merlin Signaling Dysregulation	WP541	22/120	1.06206e-06	6.02341e-05	3.7602	51.7227	ITGB1;PDGFRA;CSF1R;NGFR;ITGAM;ITGA4;ITGB4;ITGA3;ITGA2;ITGB2;ITGAL;DCAF1;CDH3;ITGAX;CTNNA1;CTNNB1;ITGB7;ITGA6;ITGB6;CDH17;PAK2;TEAD3
B Cell Receptor Signaling Pathway	WP3	19/97	2.03272e-06	0.000100874	4.07357	53.3887	MAP4K1;MAP2K1;JUN;PRKCD;NFKB1;PIK3CG;VAV1;IKBKB;LAT2;PTPRC;INPP5D;RPS6KA1;RAC2;RAPGEF1;AKT1;E2F3;PTPN6;PIK3AP1;CARD11
Pancreatic adenocarcinoma pathway	WP263	18/89	2.31883e-06	0.000102286	4.23746	54.9787	MAP2K1;SMAD3;CDKN2A;RIPK4;PRKCD;ARAF;PIK3CD;DUSP6;NFKB1;DDB2;CASP9;IKBKB;TIAM1;CDK6;RAC2;AKT1;E2F3;PAK2
T-Cell antigen Receptor (TCR) Signaling Pathway	WP9	18/90	2.74565e-06	0.000109002	4.17838	53.5062	MAP4K1;ITK;IL15RA;MAP2K1;JUN;PRKCD;WAS;VAV1;NFKB1;IKBKB;CD8A;GRAP2;IL1B;AKT1;PTK2B;LCP2;CCR5;CARD11
AGE/RAGE pathway	WP324	15/66	3.49464e-06	0.000126125	4.90814	61.6672	MSR1;MAP2K1;JUN;SMAD3;NCF1;SRC;PRKCD;MSN;PRKCA;NFKB1;CASP9;IKBKB;MMP13;CASP3;AKT1
Regulation of Actin Cytoskeleton	WP1	24/150	4.35189e-06	0.000133132	3.19141	39.3977	CYFIP2;PDGFRA;MAP2K1;ACTN1;PXN;WAS;PDGFA;MSN;PIK3CD;PIK3CG;VAV1;SLC9A1;PIK3R5;SSH1;FGF7;RRAS;TMSB4X;RAC2;CD14;SOS2;PAK2;VCL;GIT1;BCAR1
Apoptosis	WP54	17/84	4.3595e-06	0.000133132	4.2381	52.3116	JUN;CDKN2A;PRF1;XIAP;TNFRSF10B;NFKB1;TNFRSF1A;CASP9;IKBKB;BCL2L11;CASP3;IRF1;AKT1;IRF5;BID;NFKBIE;TNFRSF21
T-Cell antigen Receptor (TCR) pathway during Staphylococcus aureus infection	WP863	14/62	7.9763e-06	0.000226185	4.8637	57.0951	IL10;ITK;MAP2K1;JUN;NFKB1;IKBKB;PTPRC;RRAS;CD8A;GRAP2;AKT1;LCP2;PTPN6;CARD11
Apoptosis Modulation and Signaling	WP772	17/91	1.34375e-05	0.000355647	3.83577	43.0276	JPT1;JUN;CDKN2A;XIAP;TNFRSF10B;TNFRSF10A;NFKB1;TNFRSF1A;CASP9;IKBKB;BCL2L11;CAPNS1;BAG3;CASP3;BMF;BID;MAP3K5
Arrhythmogenic Right Ventricular Cardiomyopathy	WP118	15/74	1.5461e-05	0.000383627	4.24082	46.9764	ITGB1;ITGA4;ITGB4;ITGA3;ACTN1;ITGA2;SLC8A1;PKP2;CTNNA1;CTNNB1;ITGB7;DSG2;ITGA6;ITGB6;CACNG4
Focal Adhesion-PI3K-Akt-mTOR-signaling pathway	WP932	36/303	2.59219e-05	0.000600544	2.26641	23.9343	FOXA1;ITGB1;CSF1R;CSF1;ATF6B;ITGB4;ITGB2;PDGFA;PIK3CD;HIF3A;ITGAL;IL2RG;PIK3CG;PIK3R5;IKBKB;COMP;CASP9;LIPE;FGF7;ITGAX;AKT1;ITGB7;ITGB6;IFNAR2;NGFR;PDGFRA;MAP2K1;IL4R;ITGA4;LAMB3;ANGPT1;ITGA3;ITGA2;PPP2R2D;IL2RB;ITGA6
PI3K-Akt Signaling Pathway	WP172	39/340	2.72287e-05	0.000600544	2.17987	22.9131	ITGB1;CSF1R;CSF1;ATF6B;ITGB4;PDGFA;PIK3CD;IL2RG;PIK3CG;PIK3R5;IKBKB;COMP;CASP9;FGF7;BCL2L11;AKT1;ITGB7;ITGB6;IFNAR2;NGFR;PDGFRA;MAP2K1;IL4R;ITGA4;LAMB3;ANGPT1;ITGA3;ITGA2;FLT3LG;PRKCA;NFKB1;CDK6;CDK2;PPP2R2D;IL2RB;ITGA6;PIK3AP1;SOS2;TLR2
MAPK Signaling Pathway	WP82	31/246	2.98799e-05	0.000624333	2.4195	25.2071	PDGFA;ARRB2;ECSIT;RASGRP1;RELB;IKBKB;FGF7;DUSP10;RRAS;CASP3;RAC2;AKT1;CD14;PAK2;CACNG4;MAP3K5;DUSP4;MAP4K1;JUN;MAP2K1;PRKCD;PRKCA;DUSP6;NFKB1;NFKB2;TNFRSF1A;IL1B;MAPKAPK2;PTPN7;SOS2;MAP3K11
Development of pulmonary dendritic cells and macrophage subsets	WP892	6/13	4.14602e-05	0.000822984	14.2236	143.527	SPI1;CSF1;FLT3LG;IRF8;IKZF1;RUNX2
Hematopoietic Stem Cell Differentiation	WP849	12/55	5.05798e-05	0.000940568	4.64664	45.9643	SEC14L2;CIITA;MUC1;SPI1;CSF1;IL1B;RHOH;IRF5;NCKAP1L;IKZF1;VAV1;RUNX1
Mechanoregulation and pathology of YAP/TAZ via Hippo and non-Hippo mechanisms	WP534	11/47	5.21222e-05	0.000940568	5.08503	50.1481	ITGB1;MAP4K1;SRC;ITGB4;ITGB2;CTNNA1;CTNNB1;ITGB7;ITGB6;PAK2;TEAD3
IL-3 Signaling Pathway	WP86	11/49	7.85045e-05	0.00135506	4.81688	45.5309	CD86;HCK;MAP2K1;JUN;SRC;INPP5D;RAPGEF1;PIK3CD;AKT1;PTPN6;VAV1
Regulation of toll-like receptor signaling pathway	WP449	20/139	0.000123947	0.0020503	2.80696	25.2505	CD86;IFNAR2;MAP2K1;JUN;CD180;PIK3CD;NFKB1;PIK3CG;PIK3R5;NFKB2;SIGIRR;IKBKB;IL1B;AKT1;IRF5;TLR7;PTPN6;RBCK1;CD14;TLR2
Pathways Regulating Hippo Signaling	WP540	16/98	0.000129988	0.0020642	3.25365	29.1139	PDGFRA;CSF1R;NGFR;SMAD3;PRKCD;PRKAG2;PRKCA;PRKAB1;CDH3;GNAL;PRKD3;GNA11;CTNNB1;CDH17;PLCB2;TEAD3
T-Cell Receptor and Co-stimulatory Signaling	WP583	8/29	0.000161073	0.00245946	6.32804	55.2669	ITK;DYRK2;CD8A;AKT1;PRKCA;PTPN6;RASGRP1;NFKB1
Fibrin Complement Receptor 3 Signaling Pathway	WP136	9/37	0.000181844	0.00267378	5.34201	46.0073	IKBKB;ITGAM;TYROBP;SRC;ITGB2;AKT1;PLAT;CD14;NFKB1
IL-4 Signaling Pathway	WP95	11/54	0.000198483	0.0028142	4.25565	36.2786	IKBKB;DOK2;HRH1;IL4R;NFIL3;INPP5D;PIK3CD;AKT1;PTPN6;IL2RG;NFKB1
RANKL/RANK (Receptor activator of NFKB (ligand)) Signaling Pathway	WP018	11/55	0.000235459	0.00311851	4.15871	34.7417	IKBKB;MAP2K1;JUN;SPI1;SRC;FHL2;AKT1;TNFSF11;NFKB1;RELB;NFKB2
Toll-like Receptor Signaling Pathway	WP5	16/103	0.000235656	0.00311851	3.06584	25.6094	CD86;IFNAR2;MAP2K1;JUN;PIK3CD;NFKB1;PIK3CG;PIK3R5;NFKB2;IKBKB;IL1B;AKT1;IRF5;TLR7;CD14;TLR2
Oncostatin M Signaling Pathway	WP374	12/65	0.000274143	0.00351079	3.76791	30.9039	MAP2K1;MMP13;SRC;CASP3;MMP3;PRKCD;PXN;CDK2;AKT1;PTK2B;PRKCA;NFKB1
Vitamin D Receptor Pathway	WP877	23/182	0.000291705	0.00361897	2.41724	19.6757	LRRC25;LPGAT1;ITGAM;S100A2;VDR;CDKN2A;IGFBP3;G0S2;MYO9B;RASGRP1;CYP3A5;SLC8A1;CEACAM1;STS;DUSP10;ADGRE5;CLMN;ID1;CDK2;TNFSF11;IRF8;IRF5;CD14
Non-small cell lung cancer	WP255	12/66	0.000317903	0.00382447	3.69794	29.7823	CASP9;MAP2K1;CDK6;CDKN2A;ARAF;PIK3CD;AKT1;RARB;PRKCA;E2F3;SOS2;DDB2
MTHFR deficiency	WP288	7/25	0.00037614	0.00439199	6.45521	50.9029	CASP9;GRIN2A;CHKA;CASP3;PEMT;HNMT;COMT
Ebola Virus Pathway on Host	WP217	18/129	0.000389291	0.00441567	2.70467	21.2349	ITGB1;ITGA4;CD300A;ITGA3;CLEC10A;ACTN1;ITGA2;DAB2IP;PIK3CD;MERTK;NFKB1;NFKB2;RELB;TIAM1;AKT1;ITGA6;CTSB;HAVCR2
Photodynamic therapy-induced AP-1 survival signaling.	WP611	10/50	0.000448791	0.00494917	4.15592	32.0378	PDGFRA;FGF7;JUN;BCL2L11;CDKN2A;BCL3;BMF;BID;MAP3K5;TNFRSF1A
TNF related weak inducer of apoptosis (TWEAK) Signaling Pathway	WP036	9/42	0.000503965	0.00537751	4.53141	34.407	IKBKB;JUN;HDAC1;CASP3;AKT1;CTNNB1;NFKB1;RELB;NFKB2
TGF-beta Signaling Pathway	WP66	18/132	0.000516305	0.00537751	2.63308	19.9293	ITGB1;MAP4K1;MAP2K1;JUN;SMAD3;SMURF2;SMURF1;ITGB4;SRC;HDAC1;ITGA2;NEDD4L;RUNX2;PML;MMP12;AKT1;PAK2;BCAR1
Signaling of Hepatocyte Growth Factor Receptor	WP13	8/34	0.000528269	0.00537751	5.10975	38.5577	ITGB1;MAP4K1;JUN;MAP2K1;SRC;PXN;RAPGEF1;PTK2B
ApoE and miR-146 in inflammation and atherosclerosis	WP926	4/8	0.000614853	0.00610241	16.5677	122.503	SPI1;TRAF4;TLR2;NFKB2
Signaling Pathways in Glioblastoma	WP261	13/82	0.000723119	0.00689414	3.13548	22.6756	PDGFRA;MAP2K1;SRC;CDKN2A;PRKCD;ARAF;PIK3CD;PRKCA;PIK3CG;CDK6;CDK2;AKT1;SPRY2
Apoptosis-related network due to altered Notch3 in ovarian cancer	WP864	10/53	0.000729355	0.00689414	3.86535	27.9208	NET1;HDAC1;BCL3;CTNNA1;AKT1;PTK2B;TNFRSF10B;PAK2;TNFRSF21;NFKB1
Chromosomal and microsatellite instability in colorectal cancer	WP216	12/73	0.000822281	0.00759175	3.27236	23.245	CASP9;MAP2K1;JUN;BCL2L11;SMAD3;CASP3;ARAF;RAC2;AKT1;CTNNB1;NTN1;DDB2
miRNAs involvement in the immune response in sepsis	WP329	8/37	0.000964739	0.00870458	4.58043	31.8049	IKBKB;IL10;IRF1;IRF5;TLR7;NFKB1;RELB;NFKB2
Macrophage markers	WP146	4/9	0.00105675	0.00932287	13.2534	90.8199	CD86;CD74;RAC2;CD14
Prolactin Signaling Pathway	WP037	12/76	0.00118578	0.0102338	3.11847	21.0102	ITGB1;MAP2K1;JUN;SRC;CASP3;IRF1;PXN;AKT1;PTPN6;PIK3CG;VAV1;NFKB1
Factors and pathways affecting insulin-like growth factor (IGF1)-Akt signaling	WP850	7/31	0.0015241	0.0126718	4.83987	31.3931	ITGB1;SMAD3;AKT1;PRKAB1;PIK3CG;NFKB1;TNFRSF1A
RAC1/PAK1/p38/MMP2 Pathway	WP303	11/68	0.0015321	0.0126718	3.20801	20.7915	ITGB1;CASP9;IKBKB;GRB7;DOK2;ANGPT1;SRC;PXN;AKT1;CTNNB1;NFKB1
Oxidative Damage	WP941	8/40	0.00165102	0.0133767	4.15035	26.5887	C1QB;CASP9;C1QA;CASP3;C3AR1;NFKBIE;NFKB1;C1QC
Androgen receptor signaling pathway	WP38	13/90	0.00174895	0.0138867	2.80852	17.8306	JUN;SMAD3;SRC;HDAC1;NCOA3;FHL2;RNF4;ETV5;RUNX2;AKT1;CTNNB1;BMF;PATZ1
Development and heterogeneity of the ILC family	WP893	7/32	0.00185599	0.0144418	4.64603	29.2204	EOMES;NFIL3;IL15;GFI1;TBX21;ZBTB16;IL1B
miRNA regulation of p53 pathway in prostate cancer	WP982	6/24	0.00189163	0.0144418	5.52817	34.6634	CASP9;CASP3;SHISA5;TNFRSF10B;BID;DDB2
Amino Acid metabolism	WP925	13/91	0.00193611	0.0145025	2.77236	17.3192	SDS;HIBADH;MAOA;MARS2;IDH1;GSR;GOT2;HNMT;SDHA;LARS2;PC;ACADM;ACO2
Non-genomic actions of 1,25 dihydroxyvitamin D3	WP341	11/71	0.00219005	0.0161009	3.04713	18.6601	IKBKB;JUN;VDR;PRKCD;PRKCA;PLCB2;NFKB1;TNFRSF1A;TLR2;RELB;NFKB2
Alpha 6 Beta 4 signaling pathway	WP44	7/33	0.00224125	0.0161778	4.4671	27.2525	LAMB3;SRC;ITGB4;PRKCD;AKT1;PRKCA;ITGA6
Fas Ligand (FasL) pathway and Stress induction of Heat Shock Proteins (HSP) regulation	WP14	8/42	0.00229052	0.0162381	3.9058	23.7433	CASP9;JUN;PARP1;CASP3;ARHGDIB;MAPKAPK2;PAK2;SPTAN1
Corticotropin-releasing hormone signaling pathway	WP355	13/93	0.00236006	0.0164376	2.70277	16.3492	MAP2K1;PARP1;PRKCD;PRKCA;ARRB2;NFKB1;CASP9;CASP3;GNA11;GRK6;AKT1;CTNNB1;MAP3K5
Primary Focal Segmental Glomerulosclerosis FSGS	WP572	11/72	0.0024544	0.0167999	2.99701	18.0117	ITGB1;SMARCAL1;MME;ITGB4;ITGA3;PTPRO;AKT1;MYH9;CTNNB1;TLN1;VCL
Nucleotide GPCRs	WP0	4/11	0.00252404	0.0169838	9.46573	56.623	P2RY6;ADORA2B;P2RY2;ADORA3
Alzheimers Disease	WP059	12/83	0.00256852	0.016995	2.80997	16.7599	CASP9;GRIN2A;MME;LRP1;CASP3;IL1B;CAPN2;EIF2AK3;CAPN1;BID;PLCB2;TNFRSF1A
Simplified Depiction of MYD88 Distinct Input-Output Pathway	WP877	5/18	0.00275924	0.0179577	6.37474	37.5651	JUN;TLR7;TLR10;NFKB1;TLR2
Viral Acute Myocarditis	WP298	12/84	0.00284444	0.0182136	2.7708	16.2435	CASP9;IL10;PARP1;SRC;CASP3;ITGB2;RAC2;AKT1;ITGAL;CCR5;BID;NFKB2
Cytokines and Inflammatory Response	WP30	6/26	0.0029344	0.0184914	4.97482	29.0095	IL10;CSF1;IL15;IL1B;PDGFA;CXCL1
Breast cancer pathway	WP262	18/154	0.00305589	0.018956	2.20455	12.7658	MAP2K1;JUN;FZD5;PARP1;FZD7;NCOA3;ARAF;PIK3CD;NFKB2;DDB2;FGF7;CDK6;AKT1;TNFSF11;CTNNB1;E2F3;HES1;SOS2
Photodynamic therapy-induced NF-kB survival signaling	WP617	7/35	0.00319398	0.0195078	4.14758	23.834	IKBKB;IL1B;MMP3;NFKB1;RELB;TNFRSF1A;NFKB2
Nonalcoholic fatty liver disease	WP396	18/155	0.00327785	0.0197168	2.18834	12.5185	MLXIP;JUN;EIF2AK3;PRKAG2;PIK3CD;SDHA;COX6B2;PRKAB1;NFKB1;TNFRSF1A;IKBKB;BCL2L11;CASP3;IL1B;AKT1;BID;MAP3K11;MAP3K5
Selenium Micronutrient Network	WP5	12/86	0.00346841	0.020544	2.69562	15.2682	PRDX3;SCARB1;IL1B;TXNRD1;GSR;ALOX5AP;PLAT;KMO;XDH;NFKB1;NFKB2;MSRB1
Brain-Derived Neurotrophic Factor (BDNF) signaling pathway	WP380	17/144	0.00354204	0.020544	2.22871	12.5767	NGFR;MAP2K1;JUN;NCF1;CRTC1;SRC;PRKCD;NFKB1;IKBKB;TIAM1;BCL2L11;CASP3;RPS6KA1;AKT1;PTK2B;CTNNB1;CAMK1
Apoptosis Modulation by HSP70	WP84	5/19	0.00357062	0.020544	5.91909	33.3541	CASP9;CASP3;BID;NFKB1;TNFRSF1A
DNA Damage Response (only ATM dependent)	WP10	14/110	0.00395222	0.0224147	2.42564	13.4222	JUN;SMAD3;MLKL;CDKN2A;PIK3CD;NFKB1;PIK3CG;PIK3R5;NFKB2;BCL2L11;RAC2;AKT1;CTNNB1;SOS2
Association Between Physico-Chemical Features and Toxicity Associated Pathways	WP680	10/66	0.00403963	0.0225878	2.96599	16.3474	MAP2K1;JUN;FZD5;SRC;TMSB4X;FZD7;AKT1;CTNNB1;CAMK1;PIK3CG
Nanoparticle-mediated activation of receptor signaling	WP643	6/28	0.00435575	0.0240171	4.52209	24.5832	ITGB1;MAP2K1;SRC;PXN;PIK3CD;TLN1
Type II interferon signaling (IFNG)	WP19	7/37	0.00442818	0.024082	3.87066	20.9781	CIITA;SPI1;IL1B;IRF1;PRKCD;CYBB;IRF8
Thymic Stromal LymphoPoietin (TSLP) Signaling Pathway	WP203	8/47	0.00474452	0.0254537	3.40415	18.2148	HCK;MAP2K1;SRC;STAT4;AKT1;NFKB1;RELB;NFKB2
EGF/EGFR Signaling Pathway	WP37	18/162	0.00523598	0.0277158	2.08118	10.9308	MAP4K1;MAP2K1;JUN;SRC;NCOA3;PRKCD;PRKCA;VAV1;DOK2;ATXN2;INPP5D;RPS6KA1;AKT1;PTK2B;SPRY2;SOS2;AP2M1;BCAR1
Kit receptor signaling pathway	WP04	9/59	0.00596453	0.0302822	2.98803	15.3045	GRB7;MAP2K1;SRC;INPP5D;RPS6KA1;AKT1;PRKCA;PTPN6;VAV1
MET in type 1 papillary renal cell carcinoma	WP205	9/59	0.00596453	0.0302822	2.98803	15.3045	MAP2K1;JUN;SRC;ARAF;RAPGEF1;PIK3CD;AKT1;SOS2;PAK2
TNF alpha Signaling Pathway	WP31	12/92	0.00602593	0.0302822	2.49265	12.7417	CASP9;IKBKB;JUN;CASP3;AKT1;RFFL;BID;NFKBIE;NFKB1;MAP3K5;TNFRSF1A;NFKB2
Senescence and Autophagy in Cancer	WP15	13/105	0.00677938	0.0336427	2.34873	11.7293	GABARAPL1;MAP2K1;JUN;SMAD3;SRC;CDKN2A;IGFBP3;HMGA1;PLAT;CXCL1;IL1B;IRF1;IRF5
Regulation of Apoptosis by Parathyroid Hormone-related Protein	WP872	5/22	0.00701369	0.0343758	4.87376	24.1733	ITGB4;AKT1;ITGA6;BID;PIK3CG
Toll-like Receptor Signaling	WP858	6/31	0.00735819	0.0356244	3.9788	19.5436	IKBKB;TLR7;NFKB1;RELB;NFKB2;TLR2
Angiopoietin Like Protein 8 Regulatory Pathway	WP915	15/132	0.00839096	0.0401351	2.13194	10.1919	MAP4K1;MAP2K1;EXOC7;PRKAG2;PIK3CD;PRKAB1;PIK3CG;SREBF2;RPS6KA1;RAPGEF1;AKT1;SLC16A2;SOS2;MAP3K11;MAP3K5
Estrogen signaling pathway	WP12	5/23	0.00854808	0.0403999	4.60276	21.9185	IKBKB;JUN;MAP2K1;AKT1;NFKB1
Mammary gland development pathway - Embryonic development (Stage 1 of 4)	WP813	4/15	0.0086935	0.0406037	6.02237	28.5772	ITGB1;CLDN4;AKT1;ITGA6
IL-2 Signaling Pathway	WP9	7/42	0.00906314	0.0411864	3.31683	15.6008	JUN;MAP2K1;IL2RB;AKT1;PTK2B;NMI;IL2RG
Human Complement System	WP806	12/97	0.00913797	0.0411864	2.3454	11.0124	FCGR3A;ITGA2;ITGB2;C3AR1;ITGAX;WAS;PRKCA;CD59;VSIG4;ARRB2;CD46;TLR2
Endometrial cancer	WP155	9/63	0.00917523	0.0411864	2.76611	12.9765	CASP9;MAP2K1;ARAF;CTNNA1;PIK3CD;AKT1;CTNNB1;SOS2;DDB2
Nuclear Receptors Meta-Pathway	WP882	29/319	0.00923322	0.0411864	1.66828	7.81582	SRC;CYP3A5;SLCO2B1;STOM;HES1;LRRC8A;ACADM;TNS4;SRGN;JUN;FGFBP1;CAVIN2;VDR;NCOA3;TSC22D3;ABCC5;TXNRD1;GSR;AIP;NFKB2;SLC5A6;SLC2A9;IL1B;B3GNT5;BHLHE40;ALOX5AP;ACKR3;S100P;FKBP5
Oxidative Stress	WP08	6/33	0.0100472	0.0438323	3.68369	16.9467	MAOA;TXNRD1;GSR;CYBB;XDH;NFKB1
Resistin as a regulator of inflammation	WP481	6/33	0.0100472	0.0438323	3.68369	16.9467	IKBKB;PIK3CD;AKT1;PLCB2;PIK3CG;NFKB1
IL-6 signaling pathway	WP64	7/43	0.0103051	0.044469	3.22452	14.7526	HCK;MAP2K1;HDAC1;IRF1;PRKCD;AKT1;VAV1
Fatty Acid Beta Oxidation	WP43	6/34	0.0116247	0.0482064	3.55194	15.8225	LIPE;ACSL6;ACSL5;ACADM;ACADS;CRAT
Integrated Cancer Pathway	WP971	7/44	0.0116665	0.0482064	3.13721	13.9638	CASP9;SMAD3;CASP3;NOXA1;CDK2;AKT1;MAP3K5
Interleukin-11 Signaling Pathway	WP332	7/44	0.0116665	0.0482064	3.13721	13.9638	IKBKB;MAP2K1;SRC;ITGA2;RPS6KA1;AKT1;RUNX2
Cardiac Hypertrophic Response	WP795	8/55	0.0123108	0.0482064	2.82352	12.4158	IKBKB;MAP4K1;MAP2K1;AKT1;PRKCA;NFKB1;TNFRSF1A;HDAC7
IL-1 signaling pathway	WP95	8/55	0.0123108	0.0482064	2.82352	12.4158	IKBKB;MAP2K1;JUN;IL1B;MAPKAPK2;AKT1;ECSIT;NFKB1
Pathogenic Escherichia coli infection	WP272	8/55	0.0123108	0.0482064	2.82352	12.4158	ITGB1;TUBA1B;KRT18;WAS;CTNNB1;PRKCA;ARHGEF2;CD14
Allograft Rejection	WP328	11/89	0.0123473	0.0482064	2.3417	10.2902	CD86;CASP9;IL10;C1QB;PDGFRA;C1QA;TUBA1B;CASP3;IL1B;PRF1;C1QC
Ectoderm Differentiation	WP858	15/138	0.0123855	0.0482064	2.02729	8.90229	FZD5;SMURF1;ZBTB16;FHL2;PRKAG2;BAZ1A;FOXL1;POU2F2;ZBTB2;PHF8;MECP2;SDCBP;PLXNA2;SPRY2;CTNNB1
Integrated Breast Cancer Pathway	WP984	16/151	0.0126003	0.0485661	1.97071	8.61997	JUN;HDAC1;NCOA3;ARAF;NFKB1;PML;CASP9;RRAS;CASP3;NOXA1;CDK2;AKT1;RAD54L;CTNNB1;ZNF655;BID
Cells and Molecules involved in local acute inflammatory response	WP493	4/17	0.0138402	0.0523293	5.09531	21.8088	ITGB1;ITGA4;ITGB2;ITGAL
Regulation of Wnt/B-catenin Signaling by Small Molecule Compounds	WP664	4/17	0.0138402	0.0523293	5.09531	21.8088	LRP1;FZD7;MBOAT1;CTNNB1
EPO Receptor Signaling	WP81	5/26	0.0145079	0.054336	3.94459	16.6977	MAP2K1;PTPRC;SRC;AKT1;PIK3CG
Regulation of Microtubule Cytoskeleton	WP038	7/46	0.0147709	0.0548041	2.97601	12.5442	TIAM1;SRC;MAPKAPK2;AKT1;PRKCA;PHLDB2;MARK2
Myometrial Relaxation and Contraction Pathways	WP89	16/156	0.0167718	0.0608242	1.89982	7.76658	JUN;ATF6B;IGFBP3;PRKCD;PRKCA;ARRB2;GABPB1;SLC8A1;NFKB1;RGS1;IL1B;GRK6;RGS10;ACKR3;RGS9;YWHAH
4-hydroxytamoxifen, Dexamethasone, and Retinoic Acids Regulation of p27 Expression	WP879	4/18	0.0170063	0.0608242	4.73111	19.2754	MAP2K1;AKT1;MAP3K11;MAP3K5
TGF-B Signaling in Thyroid Cells for Epithelial-Mesenchymal Transition	WP859	4/18	0.0170063	0.0608242	4.73111	19.2754	SMAD3;ID1;AKT1;RUNX2
Transcription co-factors SKI and SKIL protein partners	WP533	4/18	0.0170063	0.0608242	4.73111	19.2754	MECP2;HDAC1;MERTK;TEAD3
Ras Signaling	WP223	18/184	0.0182302	0.0646194	1.80324	7.2214	PDGFRA;CSF1R;NGFR;MAP2K1;PIK3CD;PRKCA;RASAL1;RASAL3;RASGRP1;NFKB1;IKBKB;TIAM1;GRIN2A;RRAS;RAC2;AKT1;SOS2;PAK2
Sudden Infant Death Syndrome (SIDS) Susceptibility Pathways	WP06	16/158	0.0187106	0.0657353	1.87286	7.4515	IL10;JUN;MAOA;HDAC1;POU2F2;NFKB1;NFKB2;MECP2;CASP3;IL1B;BHLHE40;CTNNB1;HES1;ACADM;GPD1L;YWHAH
Amyotrophic lateral sclerosis (ALS)	WP447	6/38	0.0196823	0.0685427	3.10728	12.2055	CASP9;CASP3;DERL1;BID;MAP3K5;TNFRSF1A
Insulin Signaling	WP81	16/160	0.0208164	0.0718618	1.84665	7.15027	MAP4K1;MAP2K1;JUN;PRKCD;PIK3CD;PRKCA;PIK3CG;IKBKB;LIPE;RPS6KA1;RAC2;RAPGEF1;AKT1;SOS2;MAP3K11;MAP3K5
PDGF Pathway	WP526	6/39	0.0221714	0.0758799	3.01296	11.4762	TIAM1;JUN;MAP2K1;SRC;PDGFA;VAV1
MAPK Cascade	WP22	5/29	0.0227563	0.0772157	3.45097	13.0547	JUN;MAP2K1;RRAS;ARAF;SIPA1
Nanomaterial induced apoptosis	WP507	4/20	0.0246014	0.0827692	4.13928	15.3358	CASP9;CASP3;PRF1;BID
Inflammatory Response Pathway	WP53	5/30	0.0260617	0.0869454	3.31275	12.0826	CD86;IL4R;IL2RB;IL2RG;TNFRSF1A
Nucleotide-binding Oligomerization Domain (NOD) pathway	WP433	6/41	0.0277664	0.0903547	2.84049	10.1801	IKBKB;CASP9;AIM2;IL1B;XIAP;NLRP3
Interferon type I signaling pathways	WP85	7/54	0.0330741	0.106751	2.4684	8.4148	IFNAR2;PTPRC;RAPGEF1;STAT4;PIK3CD;PTPN6;VAV1
PI3K/AKT/mTOR - VitD3 Signalling	WP141	4/22	0.0339505	0.107827	3.67897	12.4454	CD86;IL10;VDR;AKT1
Vitamin D in inflammatory diseases	WP482	4/22	0.0339505	0.107827	3.67897	12.4454	IKBKB;SMAD3;VDR;NFKB1
ErbB Signaling Pathway	WP73	10/91	0.034545	0.107987	2.04783	6.89197	MAP2K1;JUN;BCL2L11;SRC;ARAF;PIK3CD;AKT1;PRKCA;SOS2;PAK2
DNA IR-Double Strand Breaks (DSBs) and cellular response via ATM	WP959	7/55	0.036102	0.111973	2.41685	8.02734	CASP9;UPF1;DCLRE1C;PARP1;CDKN2A;CASP3;BID
Spinal Cord Injury	WP431	12/118	0.0371779	0.114405	1.87864	6.18458	MMP12;C1QB;NGFR;FCGR2A;CASP3;IL1B;CDK2;PLXNA2;PRKCA;CXCL1;SOX9;NTN1
Signal transduction through IL1R	WP496	5/33	0.0377506	0.114405	2.95734	9.69049	IKBKB;JUN;IL1B;ECSIT;NFKB1
miRNA regulation of prostate cancer signaling pathways	WP981	5/33	0.0377506	0.114405	2.95734	9.69049	CASP9;MAP2K1;PDGFA;CTNNB1;NFKB1
Epithelial to mesenchymal transition in colorectal cancer	WP239	15/159	0.0386557	0.11626	1.7297	5.62683	MAP2K1;NRP2;SMAD3;FZD5;FZD7;TMPRSS4;PIK3CD;WNT9A;CLDN4;CLDN7;ID1;PKP2;AKT1;CTNNB1;SOS2
DNA Damage Response	WP07	8/68	0.0392718	0.117225	2.21023	7.15506	CASP9;CDK6;CASP3;CDK2;TNFRSF10B;BID;PML;DDB2
Angiogenesis	WP539	4/24	0.0450982	0.131647	3.31072	10.2596	PDGFRA;ANGPT1;SRC;AKT1
IL1 and megakaryocytes in obesity	WP865	4/24	0.0450982	0.131647	3.31072	10.2596	IL1B;NLRP3;NFKB1;TLR2
Aryl Hydrocarbon Receptor	WP586	6/46	0.045591	0.132114	2.48477	7.67309	MAP2K1;SRC;CDK2;AIP;NCOA7;NFKB1
Calcium Regulation in the Cardiac Cell	WP36	14/149	0.0459288	0.132129	1.72132	5.30279	PRKCD;PRKCA;ARRB2;SLC8A1;GJB4;RGS1;GJB3;GNA11;GRK6;GJB5;RGS10;CAMK1;RGS9;YWHAH
Complement and Coagulation Cascades	WP58	7/58	0.0462617	0.132129	2.27432	6.98999	C1QB;C1QA;C3AR1;PLAT;CD46;SERPINA5;C1QC
miRNA Regulation of DNA Damage Response	WP530	8/71	0.0487863	0.138344	2.10464	6.35667	CASP9;CDK6;CASP3;CDK2;TNFRSF10B;BID;PML;DDB2
NO/cGMP/PKG mediated Neuroprotection	WP008	6/47	0.0498445	0.139464	2.42404	7.26932	CASP9;GRIN2A;NPR1;IL1B;XIAP;NFKB1
MicroRNAs in cardiomyocyte hypertrophy	WP544	9/84	0.0498839	0.139464	1.98937	5.96425	IKBKB;MAP2K1;PIK3CD;AKT1;CTNNB1;PLCB2;PIK3CG;NFKB1;HDAC7
IL-7 Signaling Pathway	WP05	4/25	0.0513488	0.141566	3.1529	9.36132	MAP2K1;AKT1;PTK2B;IL2RG
Melatonin metabolism and effects	WP298	5/37	0.0576338	0.15565	2.58713	7.38274	ACHE;MAOA;PRKCA;NFKB1;ARNTL
Wnt/beta-catenin Signaling Pathway in Leukemia	WP658	4/26	0.0580472	0.155708	3.00943	8.56633	ZBTB16;AKT1;CTNNB1;PML
Hepatitis C and Hepatocellular Carcinoma	WP646	6/49	0.0590589	0.156654	2.31105	6.53846	CASP9;JUN;SMAD3;CASP3;AKT1;NFKB1
Neural Crest Differentiation	WP064	10/101	0.0625853	0.163463	1.82183	5.04869	ITGB1;CTBP2;HDAC1;ID1;CTNNB1;HES1;SOX9;NFKB1;NFKB2;HDAC7
Follicle Stimulating Hormone (FSH) signaling pathway	WP035	4/27	0.0651879	0.169148	2.87843	7.8595	SRC;GRK6;AKT1;PRKCA
ESC Pluripotency Pathways	WP931	11/116	0.0675105	0.174037	1.73705	4.68216	PDGFRA;FGF7;MAP2K1;JUN;FZD5;FZD7;ARAF;AKT1;PDGFA;PIK3CD;CTNNB1
G1 to S cell cycle control	WP5	7/64	0.0716164	0.182187	2.03427	5.36321	CDK6;ATF6B;CDKN2A;ORC2;CDK2;E2F3;POLE
Bladder Cancer	WP828	5/40	0.0758133	0.188112	2.365	6.10046	MAP2K1;SRC;CDKN2A;DAPK1;ARAF
IL-5 Signaling Pathway	WP27	5/40	0.0758133	0.188112	2.365	6.10046	JUN;MAP2K1;RPS6KA1;AKT1;PIK3CG
Mesodermal Commitment Pathway	WP857	13/147	0.0777688	0.191765	1.60895	4.10929	FOXA1;EOMES;FOXC1;SMAD3;CTBP2;FZD5;CRTC1;TRERF1;EMSY;ADAM19;BHLHE40;RGS10;RARB
Lipid Metabolism Pathway	WP965	4/29	0.0807645	0.196709	2.64787	6.66263	LIPE;PRKAG2;AKT1;PRKAB1
Folate Metabolism	WP76	7/66	0.0815909	0.19751	1.9651	4.92462	SCARB1;AHCY;CSF1;IL1B;PLAT;NFKB1;NFKB2
G Protein Signaling Pathways	WP5	9/93	0.0836199	0.201195	1.77538	4.40555	AKAP12;GNAL;RRAS;PRKD3;GNA11;PRKCD;PRKCA;AKAP5;SLC9A1
DNA IR-damage and cellular response via ATR	WP016	8/80	0.0857426	0.205013	1.84068	4.52146	SMARCAL1;UPF1;PARP1;TOP3A;CDK2;FANCA;PALB2;PML
TGF-beta Receptor Signaling	WP60	6/54	0.0862397	0.205013	2.06976	5.07221	JUN;SMAD3;CTNNB1;ITGB6;RUNX2;NFKB1
Extracellular vesicle-mediated signaling in recipient cells	WP870	4/30	0.0891804	0.207242	2.5459	6.15367	SMAD3;AKT1;CTNNB1;PIK3R5
Matrix Metalloproteinases	WP29	4/30	0.0891804	0.207242	2.5459	6.15367	MMP12;MMP13;MMP3;MMP10
Oligodendrocyte Specification and differentiation(including remyelination), leading to Myelin Components for CNS	WP304	4/30	0.0891804	0.207242	2.5459	6.15367	CNP;IL1B;CXCL1;SOX9
Vitamin A and Carotenoid Metabolism	WP16	5/43	0.0967282	0.219804	2.17794	5.08734	SCARB1;ALDH1A3;RDH10;RARB;DHRS3
AMP-activated Protein Kinase (AMPK) Signaling	WP403	7/69	0.0979734	0.219804	1.86972	4.34346	LIPE;PRKAG2;PIK3CD;AKT1;PRKAB1;PIK3CG;CAMKK2
Ethanol effects on histone modifications	WP996	4/31	0.0979984	0.219804	2.45147	5.69429	ALDH1A3;AHCY;HDAC1;HDAC7
IL17 signaling pathway	WP112	4/31	0.0979984	0.219804	2.45147	5.69429	IKBKB;AKT1;NFKB1;IL17RA
DOWNREGULATED DMPA
miRNA targets in ECM and membrane receptors	WP911	7/22	0.000184298	0.0663471	7.52225	64.6835	COL3A1;COL1A2;COL5A1;COL5A3;COL5A2;ITGA11;THBS1
NRF2 pathway	WP884	19/146	0.000918238	0.142817	2.42207	16.9376	NQO1;GPX3;SLC6A15;SLC2A13;PDGFB;SLC6A11;TXN;SLC2A4;SLC7A11;SLC5A10;ADH7;PRDX6;SLC6A9;GSTA4;PRDX1;ME1;GGT1;NFE2L2;CBR3
Senescence and Autophagy in Cancer	WP15	15/105	0.00119154	0.142817	2.69428	18.1392	GABARAPL2;PTEN;BRAF;IGF1;ATG14;MAPK14;CXCL14;ING1;THBS1;COL1A1;ING2;COL3A1;MAP1LC3A;CREG1;ULK1
Hair Follicle Development: Cytodifferentiation (Part 3 of 3)	WP840	13/87	0.00163385	0.142817	2.83744	18.2073	DLX3;GSDMA;MSX2;SPINK5;KLK14;IGF1;SOX2;SFRP1;PERP;GJB6;SOSTDC1;DSG1;DSC2
Nuclear Receptors Meta-Pathway	WP882	32/319	0.00222119	0.142817	1.81004	11.0588	PDGFB;MGST1;DBI;TXN;SLC7A11;SLC2A4;SLC5A10;ADH7;CYP2C19;EPB41L4B;SEC14L1;PRDX1;ENC1;ME1;GGT1;ACAA1;SLC19A2;CAP2;CBR3;NQO1;GPX3;SLC6A15;SLC2A13;SLC6A11;PRDX6;TGFBR3;KAT2B;SLC6A9;GSTA4;DNAJC7;SPINK13;NFE2L2
Oxidative Stress	WP08	7/33	0.00262104	0.142817	4.33722	25.7812	NQO1;GPX3;CAT;MGST1;NOX5;MAPK14;NFE2L2
BDNF-TrkB Signaling	WP676	7/34	0.00313602	0.142817	4.17636	24.0759	ARC;TRPC6;BDNF;GAB1;BRAF;PLCG1;GAB2
Vitamin A and Carotenoid Metabolism	WP16	8/43	0.0031737	0.142817	3.68361	21.1913	SDR16C5;RBP7;CYP26B1;RDH12;ALDH1A2;CD36;BCO1;RXRG
Photodynamic therapy-induced HIF-1 survival signaling	WP614	7/37	0.00514983	0.205993	3.75813	19.8008	BNIP3L;EDN1;EPO;BNIP3;PGK1;PMAIP1;HK1
Corticotropin-releasing hormone signaling pathway	WP355	12/93	0.00811506	0.246324	2.38988	11.5049	GJA1;JUP;STAR;KRT1;KRT14;IL18;BRAF;PLCG1;MAPK14;GNAI1;MAPK3;FOSL2
Factors and pathways affecting insulin-like growth factor (IGF1)-Akt signaling	WP850	6/31	0.00838958	0.246324	3.86322	18.4691	MAP1LC3A;PTEN;NEB;IGF1;PLD1;PDK1
Alzheimers Disease	WP059	11/83	0.00905268	0.246324	2.46362	11.5906	BACE1;PPP3R1;CALML5;CHP2;PSEN2;ITPR2;IDE;NOS1;HSD17B10;MAPK3;CDK5R1
Phytochemical activity on NRF2 transcriptional activation	WP	4/15	0.00957179	0.246324	5.84771	27.1856	NQO1;MAF;SLC7A11;NFE2L2
NRF2-ARE regulation	WP357	5/23	0.00957926	0.246324	4.46916	20.7733	NQO1;MAF;SLC7A11;RBX1;NFE2L2
Focal Adhesion-PI3K-Akt-mTOR-signaling pathway	WP932	28/303	0.0119245	0.280539	1.64819	7.30011	PFKFB2;PFKFB4;EPO;PDGFB;PTEN;SLC2A4;EFNA5;THBS1;GYS2;NOS1;MAPK3;EGF;IGF1;PRLR;PGF;COL1A1;COL3A1;EFNA3;COL1A2;COL5A1;PPP2R2C;COL5A3;COL5A2;ITGA11;RPS6KB2;ULK1;FGF11;ATF4
Signal Transduction of S1P Receptor	WP6	5/25	0.0137277	0.280539	4.02181	17.2469	SMPD2;MAPK7;MAPK6;GNAI1;MAPK3
Prostaglandin Synthesis and Regulation	WP8	7/45	0.0151302	0.280539	2.96568	12.4293	EDNRA;EDN1;PTGER3;AKR1C3;AKR1C2;PTGDS;PTGS1
Sulfation Biotransformation Reaction	WP92	4/17	0.0151998	0.280539	4.94753	20.7127	SULT1B1;SULT1E1;PAPSS2;SULT1C4
miR-509-3p alteration of YAP1/ECM axis	WP967	4/17	0.0151998	0.280539	4.94753	20.7127	COL1A1;EDNRA;COL3A1;COL5A1
Ectoderm Differentiation	WP858	15/138	0.0155855	0.280539	1.96795	8.18945	TFAP2C;JUP;ELOVL4;GREB1;STC1;CELSR2;SOX2;MAFB;BOC;PIM1;DMD;GAS2L1;KRT6A;CAP2;CLVS1
Tryptophan metabolism	WP65	7/46	0.0169683	0.283336	2.88948	11.7787	ALDH3A2;MAOB;ALDH1A2;CAT;HSD17B10;CYP2C18;ALDH9A1
Target Of Rapamycin (TOR) Signaling	WP471	6/36	0.017315	0.283336	3.21849	13.0548	MAPKAP1;RRAGD;ULK3;DDIT4L;PRR5L;ULK1
Eicosanoid Synthesis	WP67	5/27	0.0189385	0.296429	3.65581	14.501	PLA2G4B;ALOX12;GGT1;PTGDS;PTGS1
Amyotrophic lateral sclerosis (ALS)	WP447	6/38	0.0222327	0.33349	3.01702	11.4833	CAT;NEFL;NEFM;NOS1;MAPK14;RAB5A
EGF/EGFR Signaling Pathway	WP37	16/162	0.0288691	0.415716	1.76781	6.26685	SH3GL3;EGF;PTEN;GAB1;PEBP1;BRAF;NEDD8;GAB2;PLD1;MAPK14;GJA1;MAPK7;AP2S1;PLCG1;RAB5A;SH3GL2
Cardiac Progenitor Differentiation	WP406	7/53	0.0343937	0.47622	2.44887	8.25239	MESP2;SOX2;MESP1;TNNT2;THY1;IGF1;MAPK14
Mammary gland development pathway - Pregnancy and lactation (Stage 3 of 4)	WP817	5/32	0.0371657	0.477845	2.97801	9.80472	CEBPA;GJB2;ELF5;PGR;PRLR
RANKL/RANK (Receptor activator of NFKB (ligand)) Signaling Pathway	WP018	7/55	0.0409803	0.49446	2.34658	7.49653	ACP5;TAB2;GAB2;PLCG1;MAPK14;PAPSS2;MAPK3
Metapathway biotransformation Phase I and II	WP02	17/183	0.041205	0.49446	1.65165	5.26745	GPX3;MGST1;AKR1C3;AKR1C2;CYP2C19;CYP4F22;CYP2C18;NAA80;CYP39A1;NDST1;SULT1B1;CYP26B1;SULT1E1;GSTA4;NDST3;CYP2R1;SULT1C4
Photodynamic therapy-induced NFE2L2 (NRF2) survival signaling	WP612	4/24	0.0490996	0.535632	3.2147	9.6888	NQO1;MAPK14;MAPK13;NFE2L2
miRNA regulation of p53 pathway in prostate cancer	WP982	4/24	0.0490996	0.535632	3.2147	9.6888	EI24;PERP;PTEN;PMAIP1
Hypothesized Pathways in Pathogenesis of Cardiovascular Disease	WP668	4/25	0.0558371	0.591217	3.06146	8.83327	TGFBR3;MAPK14;LTBP1;MAPK3
Selenium Micronutrient Network	WP5	9/86	0.064891	0.602697	1.88107	5.1448	PRDX2;GPX3;PRDX1;CAT;DIO2;DIO3;TXN;GGT1;PTGS1
Breast cancer pathway	WP262	14/154	0.0690025	0.602697	1.61086	4.30682	WNT10B;EGF;CETN3;PTEN;BRAF;IGF1;WNT16;GADD45G;SFRP4;WNT6;RPS6KB2;PGR;SKP1;MAPK3
Parkinsons Disease Pathway	WP371	5/38	0.0696844	0.602697	2.43578	6.48837	GPR37;CCNE2;MAPK14;SNCAIP;MAPK13
Follicle Stimulating Hormone (FSH) signaling pathway	WP035	4/27	0.0707156	0.602697	2.79495	7.40406	BDNF;RPS6KB2;MAPK14;MAPK3
Sphingolipid pathway	WP422	4/27	0.0707156	0.602697	2.79495	7.40406	CERS4;ACER1;SPTLC3;SGPP2
Lung fibrosis	WP624	7/63	0.0751792	0.602697	2.0105	5.20293	DSP;EDN1;STN1;EGF;PDGFB;IGF1;NFE2L2
ESC Pluripotency Pathways	WP931	11/116	0.0786531	0.602697	1.68637	4.28795	WNT6;WNT10B;MAPK7;EGF;PDGFB;PTEN;GAB1;BRAF;WNT16;MAPK6;FGF11
Cannabinoid receptor signaling	WP869	4/29	0.0874055	0.602697	2.57108	6.26622	CYP2C19;MAPK14;MAPK3;MAPK13
MAPK Cascade	WP22	4/29	0.0874055	0.602697	2.57108	6.26622	MAP2;BRAF;MAPK14;MAPK3
Insulin Signaling	WP81	14/160	0.0880195	0.602697	1.54417	3.75263	RAB4A;PTEN;GAB1;SLC2A4;MAPK14;MAPK13;GYS2;MAPK7;RPS6KB2;SGK3;MAPK6;MAP4K5;RHOQ;MAPK3
Non-small cell lung cancer	WP255	7/66	0.0913213	0.602697	1.90796	4.56647	EGF;BRAF;PLCG1;RXRG;PDK1;MAPK3;GADD45G
TGF-beta Receptor Signaling	WP60	6/54	0.0954487	0.602697	2.00963	4.72096	TGFBR3;EGF;BAMBI;THBS1;LTBP1;MAPK3
Inflammatory Response Pathway	WP53	4/30	0.0964	0.602697	2.47206	5.78276	COL1A1;COL3A1;COL1A2;THBS1
Oligodendrocyte Specification and differentiation(including remyelination), leading to Myelin Components for CNS	WP304	4/30	0.0964	0.602697	2.47206	5.78276	PDGFB;IGF1;ASCL1;SOX6
PPAR signaling pathway	WP942	7/67	0.0971012	0.602697	1.87606	4.37498	FABP5;ME1;SLC27A6;DBI;CD36;ACAA1;RXRG
