# Supplementary material for: Multi-omics analysis of the cervical epithelial integrity of women using depot medroxyprogesterone acetate
Source: PLoS Pathog. 2022 May 9;18(5):e1010494. doi: 10.1371/journal.ppat.1010494 (PMC9119532; doi:10.1371/journal.ppat.1010494)
Supplement: S6 Table — (XLSX) [file ppat.1010494.s011.xlsx]

## Sheet: Table S6
S6 Table. Transcription factors identified by the Transcriptional Regulatory Relationships Unraveled by Science-based Text mining (TRRUST) database to be up or downregulated in the DMPA group as compared to controls.
Term/Transcription factor name	Overlap number of genes	P-value	FDR adjusted p-value	Odds Ratio	Combined Score	Genes
UPREGULATED IN DMPA
RELA	49/301	2.88885e-11	1.16998e-08	3.31	80.3258	CD86;CSF1;CXCL1;CASP9;LIPE;FGF7;ADORA3;CASP3;ITGAX;AKT1;OLR1;CCR5;TRIM21;CTSB;IL10;MMP3;OLFM4;MMP12;CEACAM1;MMP13;ELF3;IL1B;IRF1;TLR7;TLR2;HDAC1;PTAFR;NOLC1;XIAP;PSMB10;HDAC7;BCL2L11;MAT2A;TBX21;STAT4;HES1;IGF2BP2;CD74;CCL22;TNFSF14;TNFRSF10B;TNFRSF10A;POU2F2;NFKB1;CDK6;BCL3;ALOX5AP;SDC1;PTPN6
NFKB1	47/303	3.9162e-10	7.93031e-08	3.11891	67.558	CD86;CSF1;HDAC1;PTAFR;NOLC1;XIAP;CXCL1;PSMB10;HDAC7;CASP9;LIPE;FGF7;BCL2L11;MAT2A;ADORA3;CASP3;TBX21;STAT4;ITGAX;AKT1;OLR1;HES1;IGF2BP2;CCR5;TRIM21;CTSB;IL10;CD74;CCL22;TNFSF14;MMP3;TNFRSF10B;TNFRSF10A;OLFM4;POU2F2;NFKB1;CEACAM1;MMP13;ELF3;IL1B;IRF1;BCL3;ALOX5AP;SDC1;TLR7;PTPN6;TLR2
ETS1	17/79	1.78696e-06	0.00024124	4.5811	60.6309	FGFBP1;PARP1;TNFSF14;CDKN2A;MMP3;WAS;DUSP6;EMSY;MMP10;ATXN2;MMP13;CD8A;TBXAS1;IL2RB;SPRY2;MUC4;CTSB
SP1	50/472	1.92753e-05	0.0015613	2.00033	21.717	ITGB2;PLAT;CXCL1;SPN;COMP;CDH3;ADGRE5;CASP3;ITGAX;SOX9;CTSB;IL10;FGFBP1;MME;IGFBP3;ITGA2;DDB2;SIGIRR;BACE2;ELF4;KCNQ3;IRF5;PADI1;CERS2;TLR2;B4GALT5;SRC;FGL2;WAS;XIAP;CYP3A5;MAT2A;TBX21;HAS2;CD14;PDE6A;MUC4;CENPW;TNFSF14;CDKN2A;VDR;HMGA1;TNFRSF10B;NFKB1;NFKB2;KRT19;CDK6;KRT18;IL2RB;SPRY2
SPI1	12/62	0.000172167	0.00996109	3.99462	34.6215	SCARB1;HCK;MSR1;ITGAM;CSF1;MME;IL1B;ITGB2;ITGAX;WAS;CYBB;CTSS
STAT1	14/84	0.00026958	0.0121311	3.33121	27.378	CD86;IL10;SCARB1;CIITA;MVP;PML;MUC1;MMP13;IL1B;IRF1;TBX21;IRF8;MUC4;CTSB
RUNX1	9/40	0.000342503	0.0138714	4.82427	38.494	CSF1R;JUN;SPI1;CSF1;MECOM;ITGB2;FHL2;PIK3CD;NFKB1
GLI1	44366	0.000487375	0.0140991	7.65642	58.3915	PDGFRA;JUN;CDK2;TNFRSF10B;AKT1;SOX9
USF1	11/65	0.00104546	0.0249066	3.38678	23.2444	CIITA;CEACAM1;CEACAM5;MVP;TBX21;TOP3A;MYH9;PTPN6;NFKB1;CTSB;SF1
GATA3	8/38	0.00116165	0.0261372	4.42751	29.9207	IL10;FOXC1;MUC1;CDH3;CD8A;STAT4;CXCL1;NFKB1
PITX1	44332	0.00154751	0.0313371	7.53458	48.7571	JUN;HES1;TRIB2;RUNX2;RUNX1
ZNF382	44296	0.00168186	0.0324359	11.0439	70.5471	JUN;CDK6;ID1;NFKB1
JUN	18/149	0.00212479	0.0391155	2.2893	14.0885	MSR1;JUN;SPI1;CSF1;VDR;MMP3;PLAT;TNFRSF10A;RUNX2;NFKB2;RELB;MMP12;FGF7;MMP13;MAT2A;IL1B;ITGAX;RARB
AR	13/93	0.00236006	0.0415576	2.70277	16.3492	FOXA1;JUN;PSCA;IGFBP3;TMPRSS2;XIAP;NFKB1;ALDH1A3;MUC1;PC;CDK6;AKT1;CTNNB1
WT1	9/57	0.00472645	0.0708968	3.11286	16.6681	JUN;SMAD3;ADGRE5;VDR;IL2RB;ITGAX;IRF8;PDGFA;CD14
NR3C1	7/38	0.00516578	0.0747194	3.7456	19.7232	CSF1R;HRH1;CDK6;MAOA;S100P;MUC4;NFKB1
TP53	18/164	0.00594454	0.0830186	2.05245	10.5194	CYFIP2;SMAD3;IGFBP3;TNFRSF10B;TNFRSF10A;PRKAB1;NFKB1;PML;DDB2;ELF4;CASP3;TBXAS1;ID1;BCL3;CDK2;AKT1;CTNNB1;E2F3
VDR	7/42	0.00906314	0.122352	3.31683	15.6008	IL10;IGFBP3;BHLHE40;TLR10;CD14;CYP3A5;TNFRSF21
HDAC4	44340	0.0102998	0.134562	4.36027	19.951	IL10;JUN;MMP13;CDKN2A;RUNX2
YY1	11/91	0.0144425	0.160175	2.28291	9.67402	PARP1;HDAC1;IL1B;TOP3A;HAS2;TNFRSF10B;CCR5;WDFY4;CYP3A5;MUC4;HCFC1
FOS	8/57	0.015124	0.160175	2.70799	11.3505	FOXA1;CASP9;FGFBP1;SPI1;HSPH1;MMP3;FMO4;NFKB1
STAT3	15/142	0.0157819	0.160175	1.96302	8.14435	IL10;FAAH;VDR;MMP3;TNFRSF10B;MMP10;ETV6;AKAP12;MUC1;STS;IRF1;AKT1;PTPN6;CD46;MUC4
USF2	7/47	0.0165255	0.160175	2.90145	11.9042	CEACAM1;CEACAM5;TOP3A;MYH9;PTPN6;CTSB;SF1
GLI2	44304	0.0170063	0.160175	4.73111	19.2754	PDGFRA;JUN;TNFRSF10B;FOXL1
HDAC9	44304	0.0170063	0.160175	4.73111	19.2754	MMP13;CDKN2A;TNFRSF10B;NFKB1
PML	44305	0.0205891	0.165741	4.41547	17.1452	HCK;UBA7;CASP3;PML
ARNT	44306	0.0246014	0.179821	4.13928	15.3358	JUN;BHLHE40;CDK2;RELB
EZH2	6/40	0.0248642	0.179821	2.92419	10.8029	FOXC1;CIITA;HDAC1;VDR;CDKN2A;POLR3D
SP3	12/113	0.0278038	0.190857	1.97217	7.06547	ADGRE5;MAT2A;CDKN2A;IGFBP3;ITGA2;PLAT;CD14;CYP3A5;MUC4;PADI1;NFKB1;CTSB
DNMT1	44347	0.0296586	0.200195	3.18517	11.2054	IL32;HDAC1;CDKN2A;RGS10;TNFRSF10B
CREB1	10/90	0.0323359	0.211226	2.07354	7.11552	FOXA1;IL10;JUN;BCL2L11;CRTC1;NOLC1;SPRY2;PLAT;SOX9;MUC4
FLI1	44310	0.0450982	0.25725	3.31072	10.2596	IL10;HDAC1;EYA3;IGFBP3
PARP1	44311	0.0513488	0.277284	3.1529	9.36132	IL10;JUN;CXCL1;NFKB1
RARA	44312	0.0580472	0.290236	3.00943	8.56633	HCK;FGFBP1;RARB;PRKCA
CEBPA	6/51	0.069222	0.319191	2.2081	5.89659	IL10;MSR1;SPI1;CSF1;ID1;ITGAX
IRF1	6/51	0.069222	0.319191	2.2081	5.89659	IL10;CIITA;CEACAM1;CDK2;CYBB;PSMB10
PPARA	5/39	0.0694447	0.319191	2.43468	6.49385	TUBA1B;G0S2;APOBR;SREBF2;SLC9A1
PPARG	7/66	0.0815909	0.343056	1.9651	4.92462	LIPE;CIITA;TG;CSF1;RARB;APOBR;SLC9A1
RUNX3	44316	0.0891804	0.343056	2.5459	6.15367	CASP3;CLDN7;HES1;RUNX1
HSF1	4/31	0.0979984	0.358918	2.45147	5.69429	JUN;BAG3;IL1B;NFKB1
DOWNREGULATED IN DMPA
HES1	44294	0.000683164	0.124535	16.0872	117.256	MAP2;PTEN;PTGDS;ASCL1
JUN	16/149	0.0142336	0.491061	1.94195	8.25747	SPRR3;NQO1;EDN1;CSTA;ALOX12;TXN;LOR;DCN;GJA1;STAR;KRT16;NEFL;PGR;NOX5;PDK1;CDK5R1
HIF1A	9/83	0.0540236	0.814153	1.95764	5.71304	EDN1;PFKFB4;EGLN3;LOX;EPO;FAM162A;BNIP3;PGK1;RORA
STAT6	5/36	0.0575257	0.814153	2.5932	7.40495	COL1A1;EGLN3;COL1A2;ORMDL3;ALOX12
PPARG	7/66	0.0913213	0.814153	1.90796	4.56647	CEBPA;CAT;PTEN;DBI;VLDLR;SLC2A4;CD36
