# Supplementary material for: Multi-omics analysis of the cervical epithelial integrity of women using depot medroxyprogesterone acetate
Source: PLoS Pathog. 2022 May 9;18(5):e1010494. doi: 10.1371/journal.ppat.1010494 (PMC9119532; doi:10.1371/journal.ppat.1010494)
Supplement: S7 Table — (XLSX) [file ppat.1010494.s012.xlsx]

## Sheet: DMPA_non_LD_GO
S7 Table. Gene set enrichment by GO (gene ontology) up and downregulated in the DMPA group as compared to controls for samples having a non-Lactobacillus dominated microbiome.
Regulation	Term	GO:ID	P-value	Genes
up	neutrophil degranulation	GO:0043312	5.92115e-08	ARHGAP9;SIGLEC9;ITGAM;ITGB2;LRMP;ITGAL;CTSS;GLIPR1;CLEC5A;C3AR1;ITGAX;COTL1;CAPN1;CTSB;CD53;CAP1;FCER1G;ANXA2;DGAT1;MME;ANXA3;CD300A;PRKCD;RHOG;CYBB;TMC6;OLFM4;FGR;CEACAM1;BIN2;CEACAM6;DOCK2;SLC27A2;ARL8A;DNASE1L1;MVP;PTAFR;FGL2;PLAC8;CD59;LTA4H;CD58;S100A11;ATP8B4;GCA;IDH1;RAB27A;ADA2;TSPAN14;LRG1;PTPRC;PTPN6;S100P
up	neutrophil activation involved in immune response	GO:0002283	7.77928e-08	ARHGAP9;SIGLEC9;ITGAM;ITGB2;LRMP;ITGAL;CTSS;GLIPR1;CLEC5A;C3AR1;ITGAX;COTL1;CAPN1;CTSB;CD53;CAP1;FCER1G;ANXA2;DGAT1;MME;ANXA3;CD300A;PRKCD;RHOG;CYBB;TMC6;OLFM4;FGR;CEACAM1;BIN2;CEACAM6;DOCK2;SLC27A2;ARL8A;DNASE1L1;MVP;PTAFR;FGL2;PLAC8;CD59;LTA4H;CD58;S100A11;ATP8B4;GCA;IDH1;RAB27A;ADA2;TSPAN14;LRG1;PTPRC;PTPN6;S100P
up	neutrophil mediated immunity	GO:0002446	1.01789e-07	ARHGAP9;SIGLEC9;ITGAM;ITGB2;LRMP;ITGAL;CTSS;GLIPR1;CLEC5A;C3AR1;ITGAX;COTL1;CAPN1;CTSB;CD53;CAP1;FCER1G;ANXA2;DGAT1;MME;ANXA3;CD300A;PRKCD;RHOG;CYBB;TMC6;OLFM4;FGR;CEACAM1;BIN2;CEACAM6;DOCK2;SLC27A2;ARL8A;DNASE1L1;MVP;PTAFR;FGL2;PLAC8;CD59;LTA4H;CD58;S100A11;ATP8B4;GCA;IDH1;RAB27A;ADA2;TSPAN14;LRG1;PTPRC;PTPN6;S100P
up	cellular response to cytokine stimulus	GO:0071345	2.48585e-06	ITGB1;CD86;CSF1R;ITGAM;MAOA;DOCK8;PTAFR;ITGB2;LRRC4;HNRNPU;HTRA2;FASLG;CIB1;IL2RG;IKBKB;TRIM6;MUC1;INPP5D;ITGAX;AKT1;SOX9;CD58;CCR5;CCL17;IL32;UPF1;IL4R;SMAD3;MME;IL10RB;IL34;DAB2IP;VAV1;SIGIRR;HCK;SHPK;IRF1;IL2RB;FSCN1;XCL2;XCL1;PTPN9;SDC1;PTPN6;PTPN7;ARHGEF2;TNFRSF21
up	lymphocyte mediated immunity	GO:0002449	5.85979e-06	KLRC2;CD8A;KLRD1;CD46;SLA2;MYO1G
up	mRNA processing	GO:0006397	6.11566e-06	POLDIP3;DQX1;CSTF2;SRRT;DDX23;HNRNPU;CSTF2T;ELAVL1;TBRG4;PNN;PABPN1;FIP1L1;SNRNP70;PCBP1;RALY;HNRNPA1;HNRNPA0;CHTOP;CPSF6;RBPMS;FUS;THOC1;TFIP11;MAGOHB;CHERP;SFPQ;HNRNPF;HNRNPD;SRSF2;SRSF4;SRSF7;SF1;RBM22
up	mRNA 3'-end processing	GO:0031124	1.60345e-05	CHTOP;AHCYL1;CPSF6;POLDIP3;CSTF2;THOC1;CSTF2T;MAGOHB;PABPN1;FIP1L1;SRSF2;SRSF4;MTPAP;SRSF7
up	heterotypic cell-cell adhesion	GO:0034113	1.9735e-05	ITGB1;ITGB2;ITGAX;PKP2;ITGB7;DSG2;CD1D;CD58
up	RNA splicing, via transesterification reactions with bulged adenosine as nucleophile	GO:0000377	2.20196e-05	DQX1;CSTF2;SRRT;DDX23;HNRNPU;CSTF2T;ELAVL1;PNN;PABPN1;FIP1L1;SNRNP70;PCBP1;RALY;HNRNPA1;HNRNPA0;RBPMS;FUS;TFIP11;MAGOHB;CHERP;SFPQ;HNRNPF;HNRNPD;SRSF2;SRSF4;SRSF7;SF1;RBM22
up	cytokine-mediated signaling pathway	GO:0019221	2.84837e-05	ITGB1;CD86;ITGAM;ITGB2;LRRC4;FASLG;IL27RA;TXNDC17;IKBKB;TMSB4X;ITGAX;AKT1;CCR5;TRIM21;EDARADD;IL15RA;SERPINB2;IL4R;ANXA2;PRKCD;VAV1;IL17RA;HCK;CEACAM1;AIM2;IRF1;FSCN1;XCL2;XCL1;IRF5;LCP1;TNFRSF21;CSF1R;MAOA;PTAFR;IL2RG;SAMHD1;PSMB10;MUC1;INPP5D;PTK2B;CCL17;PAK2;IL32;TNFSF14;IL10RB;IL34;TNFRSF10B;MSN;TNFRSF10A;PML;HNRNPF;IL2RB;SDC1;ACKR3;PTPN6
up	extrinsic apoptotic signaling pathway via death domain receptors	GO:0008625	3.7035e-05	CASP8;DDX47;BAG3;DAB2IP;TNFRSF10B;FASLG;TNFRSF10A;BID
up	RNA 3'-end processing	GO:0031123	4.27486e-05	SUPV3L1;CHTOP;PABPN1;FIP1L1;POLDIP3;CSTF2;THOC1;SRSF2;CSTF2T;SRSF4;MAGOHB;SRSF7
up	peptidyl-tyrosine autophosphorylation	GO:0038083	6.22009e-05	FGR;ITK;HCK;SRC;LCK;GRAP2;TNK1;PTK2B;CSK;SLA2
up	cellular defense response	GO:0006968	8.9882e-05	ITGB1;SPN;CX3CR1;ITK;KLRC2;GNLY;ADORA2B;CLEC5A;PRF1;PTK2B;CCR5
up	T cell activation	GO:0042110	0.000117724	ITK;TNFSF14;RHOH;MSN;SLA2;CD1C;PIK3CG;CASP8;PTPRC;LCK;CD8A;CD7;LCP1;GPR18
up	integrin-mediated signaling pathway	GO:0007229	0.000125395	ITGB1;FGR;HCK;CEACAM1;SRC;ITGB2;ZYX;ADAM9;PTK2B;ITGB7;CDH17
up	mRNA splicing, via spliceosome	GO:0000398	0.000131642	DQX1;CSTF2;SRRT;DDX23;HNRNPU;CSTF2T;ELAVL1;PNN;PABPN1;FIP1L1;SNRNP70;PCBP1;RALY;HNRNPA1;HNRNPA0;RBPMS;FUS;TFIP11;MAGOHB;CHERP;SFPQ;HNRNPF;HNRNPD;SRSF2;SRSF4;SRSF7;SF1;RBM22
up	peptidyl-tyrosine phosphorylation	GO:0018108	0.000143873	ITK;PDGFRA;CSF1R;SRC;TNK1;SLA2;FGR;HCK;LCK;GRAP2;PTK2B;CSK;PTPN6
up	cell morphogenesis	GO:0000902	0.000147227	CYFIP2;CAP1;CDH3;VDR;PTPRO;RAC2;RHOG;PACSIN2;RHOH;SHROOM1;ARHGEF2
up	peptidyl-tyrosine dephosphorylation	GO:0035335	0.000170423	DUSP4;PTPRS;DUSP10;PTPRO;PTPN9;DUSP28;PTPN6
up	osteoclast differentiation	GO:0030316	0.000243237	CSF1R;ANXA2;SRC;GPR183;SNX10;EPHA2
up	RNA metabolic process	GO:0016070	0.000247172	PCNA;LIG1;RBPMS;PARP1;DDX47;DQX1;PABPC4;DDX23;THOC1;HNRNPU;TFIP11;MRPL44;TBRG4;SUPV3L1;ATXN2;PABPN1;PCBP1;HNRNPF;HNRNPD;HNRNPA1;POLE;HNRNPA0
up	actin filament bundle organization	GO:0061572	0.000274618	LIMA1;MYO1B;BAIAP2L1;FSCN1;SHROOM1;LCP1;CORO1B;PLS1
up	RNA processing	GO:0006396	0.000286572	CPSF6;RBPMS;DDX47;DQX1;PABPC4;MTERF4;DDX23;THOC1;HNRNPU;TFIP11;MAGOHB;MRPL44;PPP1R9B;SFPQ;PABPN1;SNRNP70;HNRNPF;HNRNPD;SRSF2;SRSF4;SRSF7;HNRNPA0
up	response to lipopolysaccharide	GO:0032496	0.000289891	CD86;SCARB1;UPF1;VDR;GFI1;DAB2IP;TNFRSF10B;TNFRSF10A;PRDX3;TRIM6;PABPN1;SHPK;MAPKAPK2;ADAM9;NLRP3;TRIB1;CCR5;TNFRSF21;HNRNPA0
up	enzyme linked receptor protein signaling pathway	GO:0007167	0.000330624	CSF1R;ITK;NPR1;SRC;TNK1;SLA2;FGR;CNKSR1;HCK;CD8A;LCK;GRAP2;CD7;PTK2B;LCP2;CSK
up	actin filament bundle assembly	GO:0051017	0.000412094	LIMA1;MYO1B;BAIAP2L1;FSCN1;SHROOM1;LCP1;CORO1B;PLS1
up	transmembrane receptor protein tyrosine kinase signaling pathway	GO:0007169	0.000444575	CYFIP2;ITK;CSF1R;SRC;MVP;PXN;PLAT;SLA2;ACTB;ACTG1;SPRED2;BAIAP2L1;GRAP2;AKT1;PTK2B;CSK;ATP6V0A4;HNRNPA1;PAK2;AP2M1;PDGFRA;FGFBP1;TNK1;CYBB;VAV1;FGR;CNKSR1;HCK;ARPC3;LCK;CD8A;HNRNPF;MAPKAPK2;CD7;LCP2;EPHA2
up	extrinsic apoptotic signaling pathway	GO:0097191	0.000468822	CASP9;CASP8;SMAD3;DDX47;BAG3;DAB2IP;TNFRSF10B;CIB1;FASLG;TNFRSF10A;BID
up	protein autophosphorylation	GO:0046777	0.000513444	MAP4K1;PDGFRA;CSF1R;ITK;RIPK3;SRC;TNK1;SLA2;FGR;HCK;LCK;GRAP2;MAPKAPK2;MYO3A;AKT1;PTK2B;CSK;PAK2;MARK2;MAP3K11
up	termination of RNA polymerase II transcription	GO:0006369	0.000534335	CHTOP;PABPN1;FIP1L1;POLDIP3;CSTF2;THOC1;SRSF2;CSTF2T;SRSF4;MAGOHB;SRSF7
up	response to cytokine	GO:0034097	0.000559326	CSF1R;SMAD3;MME;SRC;PML;CXCL16;NFKB2;SIGIRR;TMEM102;CASP8;MAPKAPK2;ADAM9;PTPN9;PTPN6;PTPN7;TRIM21;TRIM56
up	apoptotic process	GO:0006915	0.000614923	CYFIP2;TNFSF14;PARP1;ZBTB16;GZMA;PRKCD;ITGB2;PRF1;THOC1;TNFRSF10B;CIB1;TNFRSF10A;FASLG;GZMH;CASP9;BCL2L11;CASP8;IRF1;AKT1;NLRP3;PTK2B;PTPN6;BID;TNFRSF21
up	vascular endothelial growth factor receptor signaling pathway	GO:0048010	0.000688417	CYFIP2;SRC;MAPKAPK2;PXN;DAB2IP;CYBB;PTK2B;PAK2;ACTB;VAV1;ACTG1
up	T cell migration	GO:0072678	0.000866546	GPR183;MSN;PIK3CG;CXCL16;MYO1G
up	DNA strand elongation involved in DNA replication	GO:0006271	0.000866546	GINS2;PCNA;LIG1;PARP1;POLE
up	cell-cell junction organization	GO:0045216	0.000877745	CSF1R;CDH3;SMAD3;CTNND1;MARVELD3;FSCN1;CTNNA1;DSG2;CSK;CDH17;NECTIN2
up	peptidyl-tyrosine modification	GO:0018212	0.000885346	TPST2;FGR;PDGFRA;HCK;CSF1R;LCK;SRC;PTK2B;PTPN6
up	actin filament organization	GO:0007015	0.000993583	CAP1;ACTN1;RHOG;WAS;RHOH;SHROOM1;CORO1B;PPP1R9B;MYO1B;BAIAP2L1;RAC2;EVL;LCP1;ARHGEF2;PLS1
up	response to tumor necrosis factor	GO:0034612	0.00110651	DAB2IP;CIB1;CXCL16;IKBKB;CASP8;XCL2;AKT1;ADAM9;XCL1;ARHGEF2;CD58;CCL17;TNFRSF21
up	activation of cysteine-type endopeptidase activity involved in apoptotic signaling pathway	GO:0097296	0.00156812	CASP8;TNFRSF10B;TNFRSF10A;FASLG
up	T cell proliferation	GO:0042098	0.00156812	TNFSF14;DOCK8;MSN;PIK3CG
up	cytidine to uridine editing	GO:0016554	0.00156812	APOBEC3C;APOBEC3F;APOBEC3A;APOBEC3B
up	cellular response to oxidative stress	GO:0034599	0.00186398	PDGFRA;GPX2;GPX1;PARP1;TXNRD1;PRKCD;PXN;CYBB;HTRA2;ETV5;ARNTL;PRDX3;PXMP2;AKT1
up	icosanoid metabolic process	GO:0006690	0.00186837	FA2H;DAGLA;GPX1;HPGD;ALOX5AP;MAPKAPK2;TBXAS1;LTA4H
up	inflammatory response	GO:0006954	0.00204105	CSF1R;AFAP1L2;IL10RB;CD180;ITGB2;CYBB;TNFRSF10B;TNFRSF10A;NMI;AOAH;F11R;ITGAL;PIK3CG;NFKB2;IKBKB;ELF3;MAPKAPK2;C3AR1;XCL2;NLRP3;XCL1;CCL17;TNFRSF21;HNRNPA0
up	nucleic acid metabolic process	GO:0090304	0.00211497	FEN1;ATXN2;PCBP1;HNRNPF;HNRNPD;HNRNPU;TK1;KPNA2;HNRNPA1;DNASE1L1;HNRNPA0
up	RNA transport	GO:0050658	0.00211497	ATXN2;CHTOP;POLDIP3;NUP62;THOC1;SRSF2;SRSF4;NUP98;HNRNPA1;MAGOHB;SRSF7
up	vesicle budding from membrane	GO:0006900	0.00225922	GOLPH3;ANXA2;GOLPH3L;S100A10
up	plasma membrane tubulation	GO:0097320	0.00225922	BIN2;CAVIN2;PACSIN2;PACSIN3
up	pre-mRNA cleavage required for polyadenylation	GO:0098789	0.00225922	CPSF6;FIP1L1;CSTF2;CSTF2T
up	mRNA export from nucleus	GO:0006406	0.00229476	UPF1;CHTOP;POLDIP3;THOC1;MAGOHB;PABPN1;FIP1L1;NUP62;SRSF2;SRSF4;NUP98;SRSF7;AGFG1
up	DNA metabolic process	GO:0006259	0.00241797	FEN1;PCNA;HDAC1;PNKP;NUDT1;TYMS;ORC2;RAD54L;TK1;KPNA2;POLE;UPF1;HELLS;DUT;PARP1;LIG1;FANCA;CDC6;PALB2;CDC25A;FANCG;DDB2;SUPV3L1;FANCD2;CDK2;NUP98;DCTPP1;DNASE1L1
up	T cell differentiation	GO:0030217	0.00253218	FCER1G;PTPRC;RIPK3;LCK;CD8A;RHOH;GPR18
up	RNA export from nucleus	GO:0006405	0.0025749	UPF1;CHTOP;POLDIP3;THOC1;MAGOHB;FIP1L1;NUP62;SRSF2;SRSF4;NUP98;NUP62CL;HNRNPA1;SRSF7;AGFG1
up	cell projection assembly	GO:0030031	0.00260178	CYFIP2;PARVG;RHOG;RAC2;RHOH
up	cellular response to oxygen-containing compound	GO:1901701	0.00297172	CD86;GFI1;PXN;HTRA2;ACTB;PRDX3;PABPN1;CAPN2;AKT1;NLRP3;PTK2B;SOX9;CCR5;MAP4K1;P2RY12;UPF1;PDGFRA;VDR;PRKCD;DAB2IP;WNT9A;SHPK;PXMP2;RARB;ADAM9
up	Rho protein signal transduction	GO:0007266	0.00307724	CNKSR1;RAC2;RHOG;WAS;RHOH;CDC42EP1;EPS8L1;MYO9B;NTN1;PAK2
up	cellular response to molecule of bacterial origin	GO:0071219	0.00312742	CD86;UPF1;PABPN1;FZD5;VDR;GFI1;SHPK;DAB2IP;ADAM9;NLRP3;CCR5
up	cellular response to low-density lipoprotein particle stimulus	GO:0071404	0.0031346	ITGB1;FCER1G;ITGB2;SREBF2
up	mRNA cleavage involved in mRNA processing	GO:0098787	0.0031346	CPSF6;FIP1L1;CSTF2;CSTF2T
up	cellular protein catabolic process	GO:0044257	0.00361099	TINAGL1;CASP8;GZMA;CAPN2;DAB2IP;HTRA2;CTSS;AP2M1;CTSB
up	cellular response to lipid	GO:0071396	0.00374571	CD86;MAP4K1;UPF1;VDR;GFI1;DAB2IP;HTRA2;MSN;WNT9A;ATP1A1;PABPN1;SHPK;ADAM9;NLRP3;RARB;PTK2B;SOX9;CCR5
up	dephosphorylation	GO:0016311	0.00376297	DUSP4;PTPRS;PPM1M;PNKP;PTPRO;DUSP28;PPM1G;PPP1CA;PTPRC;DUSP10;PTPN9;PTPN6;PTPN7;FBP1
up	cellular response to tumor necrosis factor	GO:0071356	0.00419806	EDARADD;TNFSF14;DAB2IP;TNFRSF10B;CIB1;TNFRSF10A;PSMB10;TXNDC17;IKBKB;AIM2;TMSB4X;XCL2;AKT1;XCL1;PTK2B;ARHGEF2;CD58;CCL17;TNFRSF21
up	necroptotic process	GO:0070266	0.00421565	RIPK3;MLKL;FASLG;PGAM5
up	adaptive immune response based on somatic recombination of immune receptors built from immunoglobulin superfamily domains	GO:0002460	0.00421565	CD8A;SLA2;CD46;MYO1G
up	purine-containing compound catabolic process	GO:0072523	0.00421565	GPX1;DPYD;NUDT1;XDH
up	mRNA-containing ribonucleoprotein complex export from nucleus	GO:0071427	0.00430695	UPF1;CHTOP;FIP1L1;POLDIP3;NUP62;THOC1;SRSF2;SRSF4;NUP98;MAGOHB;SRSF7;AGFG1
up	cellular response to reactive oxygen species	GO:0034614	0.00497921	PRDX3;NET1;PDGFRA;PRKCD;PXN;PXMP2;CDK2;AKT1;MAP3K5
up	O-glycan processing	GO:0016266	0.00497921	GALNT12;GALNT14;MUC1;GALNT15;B3GNT6;B3GNT5;GCNT3;MUC4;B4GALT5
up	base conversion or substitution editing	GO:0016553	0.00552269	APOBEC3C;APOBEC3F;APOBEC3A;APOBEC3B
up	DNA repair	GO:0006281	0.00563993	FEN1;PCNA;DCLRE1C;CDCA5;PNKP;NUDT1;CIB1;RAD54L;POLE;UPF1;PARP1;LIG1;DTX3L;EYA3;H2AFX;FANCA;HMGA1;APEX2;MND1;PALB2;FANCG;REC8;DDB2;HIST3H2A;FANCD2
up	extracellular matrix organization	GO:0030198	0.0057996	ITGB1;ITGAM;LAMB3;ITGB4;ITGA3;ITGB2;F11R;ITGAL;CTSS;COMP;ADAM19;MMP13;CAPNS1;HAS3;CAPN2;ITGAX;ITGB7;ITGA6;CAPN1;ITGB6;LCP1
up	cellular response to lipopolysaccharide	GO:0071222	0.00580673	CD86;UPF1;HCK;PABPN1;VDR;GFI1;SHPK;DAB2IP;ADAM9;NLRP3;CCR5
up	heterochromatin assembly	GO:0031507	0.00583987	HELLS;CDKN2A;HMGA1
up	actin filament network formation	GO:0051639	0.00583987	ACTN1;LCP1;PLS1
up	DNA cytosine deamination	GO:0070383	0.00583987	APOBEC3C;APOBEC3F;APOBEC3A
up	mRNA transport	GO:0051028	0.00590944	UPF1;CHTOP;FIP1L1;POLDIP3;NUP62;THOC1;SRSF2;SRSF4;NUP98;MAGOHB;SRSF7;AGFG1
up	cellular senescence	GO:0090398	0.00603925	MAP2K1;CDKN2A;PRKCD;HMGA1;PML
up	nuclear export	GO:0051168	0.00630438	CHTOP;POLDIP3;SMURF1;NUP62;THOC1;SRSF2;SRSF4;NUP98;HNRNPA1;MAGOHB;SRSF7
up	G1/S transition of mitotic cell cycle	GO:0000082	0.00637585	CDK6;PCNA;CDKN2A;GFI1;ORC2;CDK2;FBXO5;CDC6;TYMS;POLE;CDC25A;PHF8
up	DNA-templated transcription, termination	GO:0006353	0.00687086	CHTOP;PABPN1;FIP1L1;POLDIP3;CSTF2;TAF1A;THOC1;SRSF2;CSTF2T;SRSF4;MAGOHB;SRSF7
up	peptidyl-threonine dephosphorylation	GO:0035970	0.00707475	DUSP4;DUSP10;PPM1G;PPP1CA
up	leukocyte adhesion to vascular endothelial cell	GO:0061756	0.00707475	ITGB1;SPN;GOLPH3;ITGB7
up	programmed necrotic cell death	GO:0097300	0.00707475	RIPK3;MLKL;FASLG;PGAM5
up	leukocyte tethering or rolling	GO:0050901	0.00707475	ITGB1;SPN;GOLPH3;ITGB7
up	long-chain fatty-acyl-CoA metabolic process	GO:0035336	0.00724253	DGAT1;ELOVL5;ACSL6;ACSL5;FAR1
up	epidermal growth factor receptor signaling pathway	GO:0007173	0.00729023	GRB7;SRC;PXN;AKT1;PTK2B;CSK;SOX9;FAM83A
up	aminoglycan biosynthetic process	GO:0006023	0.00759059	SDC4;B3GNT6;B3GNT5;SLC35D2;SDC1;HS6ST2;HS3ST1
up	lymphocyte proliferation	GO:0046651	0.00843381	HELLS;PTPRC;TNFSF14;ELF4;MSN;PIK3CG
up	protein polyglutamylation	GO:0018095	0.00843524	TTLL7;TTLL4;CEP41
up	engulfment of apoptotic cell	GO:0043652	0.00843524	RAC2;RHOG;RHOH
up	T cell mediated immunity	GO:0002456	0.00843524	CD8A;CD46;MYO1G
up	mesodermal cell differentiation	GO:0048333	0.00843524	ITGB1;ITGB4;ITGA3
up	actin crosslink formation	GO:0051764	0.00843524	BAIAP2L1;LCP1;PLS1
up	Ras protein signal transduction	GO:0007265	0.00884012	CDKN2A;RHOG;RAB27A;RHOH;MYO9B;IPCEF1;NTN1;RAB22A;CNKSR2;CNKSR1;RRAS;RAB15;GRAP2;MAPKAPK2;CDK2;RAC2;CDC42EP1;EPS8L1;PAK2;SAMD3
up	nucleotide catabolic process	GO:0009166	0.00888938	GPX1;NUDT1;SAMHD1;XDH
up	cellular response to mechanical stimulus	GO:0071260	0.00957803	CASP8;TNFSF14;IRF1;TNFRSF10B;TNFRSF10A;TLR7;SOX9
up	cell chemotaxis	GO:0060326	0.00989914	PDGFRA;BIN2;PRKCD;ARHGEF16;C3AR1;RHOG;CORO1B;EPHA2
up	response to reactive oxygen species	GO:0000302	0.00989914	PRDX3;PDGFRA;GPX1;TXNRD1;PXN;PXMP2;AKT1;ADAM9
up	protein dephosphorylation	GO:0006470	0.0100915	DUSP4;PTPRS;PPM1M;EYA3;PTPRO;DUSP28;PPM1G;PPP1CA;PTPRC;DUSP10;PTPN9;PTPN6;PTPN7
up	release of sequestered calcium ion into cytosol	GO:0051209	0.0101312	PTPRC;LCK;XCL1;FASLG;CHERP
up	small GTPase mediated signal transduction	GO:0007264	0.0107883	CNKSR2;CNKSR1;ARHGAP30;RRAS;CDKN2A;GRAP2;MAPKAPK2;CDK2;IPCEF1;NTN1;SAMD3
up	toll-like receptor signaling pathway	GO:0002224	0.0108567	IKBKB;ITGAM;CASP8;ITGB2;CD180;MAPKAPK2;UBE2D1;TLR7;CTSS;CTSB
up	maintenance of protein localization in organelle	GO:0072595	0.0109826	BCL3;HNRNPU;AKT1;PML
up	homotypic cell-cell adhesion	GO:0034109	0.0109829	P2RY12;PDGFRA;CEACAM5;PIK3CG;ACTB;ACTG1
up	double-strand break repair	GO:0006302	0.0114712	FEN1;DCLRE1C;DTX3L;PARP1;CDCA5;EYA3;H2AFX;CIB1;MND1;PALB2;REC8;SFPQ;NSD2;AUNIP
up	cellular response to transforming growth factor beta stimulus	GO:0071560	0.0115894	SMAD3;HPGD;SMURF1;SRC;PXN;ID1;ZYX;ADAM9;XCL1;SOX9;F11R
up	T cell chemotaxis	GO:0010818	0.0116051	GPR183;PIK3CG;CXCL16
up	primary miRNA processing	GO:0031053	0.0116051	SMAD3;SRRT;MRPL44
up	ectoderm development	GO:0007398	0.0116051	ITGAM;SMURF1;ITGA6
up	T cell homeostasis	GO:0043029	0.0116051	RIPK3;TNFSF14;AKT1
up	cellular response to thyroid hormone stimulus	GO:0097067	0.0116051	KLF9;CTSS;CTSB
up	aspartate family amino acid catabolic process	GO:0009068	0.0133688	SDS;GOT1;PHYKPL;GOT2
up	transforming growth factor beta receptor signaling pathway	GO:0007179	0.0136373	SMAD3;HPGD;SRC;SMURF1;PXN;ID1;ZYX;ADAM9;F11R
up	hemopoiesis	GO:0030097	0.0136373	PRDX3;CSF1R;PTPRC;RRAS;LCK;ZBTB16;RTKN2;PLD4;RUNX2
up	protein localization to plasma membrane	GO:0072659	0.0137369	PLEKHF1;SMURF1;GOLPH3L;F11R;IKBKB;GAK;EHD3;TSPAN14;GOLPH3;RAB15;FCHO2;PKP2;S100A10
up	homophilic cell adhesion via plasma membrane adhesion molecules	GO:0007156	0.0143815	ITGB1;CEACAM1;CDH3;AMIGO1;NPTN;DSG2;CDH17;NECTIN2
up	cell-matrix adhesion	GO:0007160	0.014679	ITGB1;PARVG;ITGB4;ITGA3;ACTN1;ITGB2;ZYX;ADAM9;ITGB7;ITGAL
up	protein localization to membrane	GO:0072657	0.0148731	PLEKHF1;SMURF1;ITGB2;F11R;ITGAL;IKBKB;GAK;EHD3;TSPAN14;RAB15;FCHO2;PKP2;ITGB7;BID;S100A10
up	interleukin-2-mediated signaling pathway	GO:0038110	0.0153689	IL2RB;PTK2B;IL2RG
up	cellular response to interleukin-2	GO:0071352	0.0153689	IL2RB;PTK2B;IL2RG
up	macrophage differentiation	GO:0030225	0.0153689	CSF1R;CASP8;PARP1
up	icosanoid biosynthetic process	GO:0046456	0.0153689	HPGD;ALOX5AP;LTA4H
up	cellular response to interferon-beta	GO:0035458	0.0153689	TRIM6;IRF1;HTRA2
up	response to thyroid hormone	GO:0097066	0.0153689	KLF9;CTSS;CTSB
up	hemidesmosome assembly	GO:0031581	0.0153689	LAMB3;ITGB4;ITGA6
up	intrinsic apoptotic signaling pathway in response to oxidative stress	GO:0008631	0.0153689	PRKCD;ARL6IP5;MAP3K5
up	cell-substrate junction assembly	GO:0007044	0.0153689	LAMB3;ITGB4;ITGA6
up	purine nucleotide metabolic process	GO:0006163	0.0160605	GPX1;NUDT1;HPRT1;XDH
up	mesoderm formation	GO:0001707	0.0160605	ITGB1;EOMES;ITGB4;ITGA3
up	stimulatory C-type lectin receptor signaling pathway	GO:0002223	0.0185523	CLEC4A;IKBKB;MUC1;FCER1G;SRC;CLEC10A;PRKCD;UBE2D1;PAK2;MUC4;CARD11;PSMB10
up	ERBB signaling pathway	GO:0038127	0.0186148	GRB7;SRC;MVP;PXN;AKT1;PTK2B;CSK;SOX9;FAM83A
up	response to hydrogen peroxide	GO:0042542	0.0196435	PRDX3;NET1;GPX1;PRKCD;ADAM9;MAP3K5
up	nucleobase-containing compound catabolic process	GO:0034655	0.0196435	SUPV3L1;PABPC4;ENTPD6;NUDT1;ENTPD7;HNRNPD
up	histone H3 deacetylation	GO:0070932	0.0197388	SFPQ;HDAC1;SIRT7
up	DNA deamination	GO:0045006	0.0197388	APOBEC3C;APOBEC3F;APOBEC3A
up	carbohydrate derivative transport	GO:1901264	0.0197388	SCARB1;SLC25A19;SLC29A2
up	protein trimerization	GO:0070206	0.0205731	TRIM6;MLKL;ALOX5AP;HTRA2;TRIM21
up	phosphatidylinositol-mediated signaling	GO:0048015	0.0213967	PDGFRA;CSF1R;PTAFR;AKT1;NYAP2;PIK3CG;PIK3R5
up	mitotic sister chromatid segregation	GO:0000070	0.0215458	KIF18B;CHMP1B;VPS4B;CDCA5;NUP62;SPDL1;HASPIN;SMC4;NCAPH
up	lymphocyte chemotaxis	GO:0048247	0.0218095	GPR183;XCL2;XCL1;CCL17;PIK3CG;CXCL16
up	adherens junction organization	GO:0034332	0.0218095	CDH3;CTNND1;CTNNA1;CSK;CDH17;NECTIN2
up	innate immune response activating cell surface receptor signaling pathway	GO:0002220	0.022058	CLEC4A;IKBKB;MUC1;FCER1G;SRC;CLEC10A;PRKCD;UBE2D1;PAK2;MUC4;CARD11;PSMB10
up	phosphate-containing compound metabolic process	GO:0006796	0.0221692	DUSP4;ISYNA1;PNKP;PLD4;DUSP28;PIK3CG;PPP1CA;PTPRC;DUSP10;LPCAT4;SHPK;INPP5D;AKT1;FBP1;PLCB2;PAK2
up	nuclear transport	GO:0051169	0.0224028	ANP32A;HMGA1;BANF1;NUP98
up	platelet aggregation	GO:0070527	0.0232742	P2RY12;PDGFRA;PIK3CG;ACTB;ACTG1
up	I-kappaB kinase/NF-kappaB signaling	GO:0007249	0.0233716	IKBKB;BCL3;DAB2IP;AKT1;TLR7;CARD11;NFKB2
up	cellular response to interleukin-15	GO:0071350	0.0247201	IL15RA;IL2RB;IL2RG
up	diacylglycerol metabolic process	GO:0046339	0.0247201	DAGLA;DGAT1;DGKA
up	interleukin-15-mediated signaling pathway	GO:0035723	0.0247201	IL15RA;IL2RB;IL2RG
up	response to molecule of bacterial origin	GO:0002237	0.0252066	PRDX3;TRIM6;FZD5;MAPKAPK2;TNFRSF10B;TNFRSF10A;IRF5;TRIB1;TNFRSF21;HNRNPA0
up	receptor metabolic process	GO:0043112	0.0254685	ITGB1;EHD3;FCER1G;SMURF1;ITGB2;ACKR3;AP2M1
up	cellular response to interleukin-12	GO:0071349	0.0266121	SERPINB2;ANXA2;HNRNPF;MSN;LCP1;PAK2
up	interleukin-12-mediated signaling pathway	GO:0035722	0.0266121	SERPINB2;ANXA2;HNRNPF;MSN;LCP1;PAK2
down	skin development	GO:0043588	1.99579e-20	SPRR4;SPRR2E;ERRFI1;SPRR2G;CSTA;ALOX12B;ALOX12;LCE2D;LCE3D;LCE3A;LCE5A;DACT2;SPRR2A;SPRR2B;ALOXE3;RPTN;TGM3;DSP;AKR1C3;KRT10;WNT16;LOR;LCE3E;KRT9;HRNR;LCE2B;COL1A1;FLG2;LCE2C;ACER1;COL3A1;COL1A2;COL5A1;KRT16;COL5A3;COL5A2
down	peptide cross-linking	GO:0018149	5.52164e-13	SPRR4;SPRR2E;DSP;CSTA;KRT2;KRT1;KRT10;THBS1;LCE2D;LOR;LCE3E;LCE2B;LCE3D;LCE2C;LCE3A;COL3A1;LCE5A;SPRR2A;SPRR2B;TGM3
down	keratinocyte differentiation	GO:0030216	9.12787e-12	DSP;SPRR4;SPRR2E;SPRR2G;CSTA;AKR1C3;KRT10;WNT16;LOR;LCE2D;LCE3E;LCE2B;LCE2C;LCE3D;ACER1;LCE3A;LCE5A;KRT16;SPRR2A;SPRR2B;TGM3
down	epidermal cell differentiation	GO:0009913	1.44326e-10	DSP;SPRR4;SPRR2E;SPRR2G;CSTA;AKR1C3;KRT10;WNT16;LOR;LCE2D;LCE3E;LCE2B;LCE2C;LCE3D;ACER1;LCE3A;LCE5A;KRT16;SPRR2A;SPRR2B;TGM3
down	epidermis development	GO:0008544	1.80922e-10	KRTDAP;DSP;SPRR2E;COL17A1;SPRR2G;CALML5;KRT2;KLK14;POU2F3;EDA2R;PTHLH;KRT9;HRNR;ALDH3A2;LCE2B;FLG2;ACER1;FABP5;KRT16;KRT14;SPRR2A;SPRR2B;RPTN
down	collagen fibril organization	GO:0030199	4.04238e-07	COL1A1;COL3A1;COL1A2;COL5A1;LOX;COL14A1;COL5A3;COL5A2;SERPINH1;LOXL4;P3H4
down	axonogenesis	GO:0007409	1.20429e-06	SEMA3C;ATL1;NRXN1;PTEN;VLDLR;SEMA3F;EFNA5;LRRC55;MAPK7;SLITRK6;PLCG1;EPHB1;SCN1B;EPHA5;KIRREL1;SEMA6A;BDNF;GAB1;GAB2;L1CAM;GFRA2;ENAH;NELL2;EFNA3;SLC9A6;DOK4;PTPRA;ANOS1;ULK2;ULK1;LRRN1;FMOD;CDK5R1
down	axon guidance	GO:0007411	6.98409e-06	SEMA3C;NRXN1;VLDLR;SEMA3F;EFNA5;MAPK7;CHN1;PLCG1;EPHB1;SCN1B;EPHA5;KIRREL1;SEMA6A;BDNF;GAB1;GAB2;L1CAM;GFRA2;ENAH;NELL2;EFNA3;DOK4;PTPRA;ANOS1;CDK5R1
down	establishment of skin barrier	GO:0061436	1.84383e-05	FLG2;KRT16;ALOX12B;ALOX12;ALOXE3;RPTN;HRNR
down	protein complex subunit organization	GO:0071822	4.91903e-05	COL1A1;COL3A1;COL1A2;COL5A1;LOX;COL14A1;COL5A3;COL5A2;SERPINH1;LOXL4;P3H4
down	prostaglandin metabolic process	GO:0006693	6.67103e-05	EDN1;PNPLA8;AKR1C1;MGST1;AKR1C3;AKR1C2;PTGDS;PTGS1
down	intermediate filament organization	GO:0045109	8.69374e-05	DSP;DNAJB6;KRT14;NEFL;PKP1;KRT9
down	sphingolipid biosynthetic process	GO:0030148	0.000116985	ELOVL4;ALOX12B;ELOVL7;SGPP2;ALDH3A2;SMPD2;ACER1;SPTLC3;ALDH3B1;SPTSSB;DEGS1;ALOXE3;PLPP1
down	sphingolipid metabolic process	GO:0006665	0.000167309	ELOVL4;ALOX12B;ELOVL7;SGPP2;ALDH3A2;SMPD3;ACER1;SMPD2;GM2A;SPTLC3;ALDH3B1;ORMDL3;ESYT3;DEGS1;SPTSSB;ALOXE3;GLA;PLPP1
down	intermediate filament bundle assembly	GO:0045110	0.000169786	KRT14;NEFL;PKP1;NEFM
down	activation of protein kinase B activity	GO:0032148	0.000276635	MAPKAP1;PDGFB;TXN;IGF1;ADRA2C;GAS6;ADRA2A;DYNAP
down	prostaglandin biosynthetic process	GO:0001516	0.000437345	EDN1;PNPLA8;AKR1C3;MGST1;PTGDS;PTGS1
down	dendrite morphogenesis	GO:0048813	0.000447064	ARC;MAP2;SDC2;BTBD3;PTEN;MAP6D1;EPHB1;SHANK1
down	extracellular matrix organization	GO:0030198	0.00054437	SPARC;COL16A1;COL14A1;PDGFB;LOXL4;CTSV;THBS1;SH3PXD2A;CAPNS2;KDR;SERPINH1;POSTN;P3H4;DCN;COL1A1;COL3A1;VCAN;COL1A2;LOX;COL5A1;COL5A3;COL6A2;COL5A2;ITGA11;COL6A1;COL8A2;GAS6
down	prostanoid biosynthetic process	GO:0046457	0.000636317	EDN1;PNPLA8;MGST1;PTGDS;PTGS1
down	Wnt signaling pathway	GO:0016055	0.000709679	FZD1;WNT10B;ARL6;TNKS;EGF;PTEN;AXIN2;WNT16;SNX3;RNF146;SFRP4;WNT6;SFRP1;PORCN;WNT11;SNAI2
down	membrane lipid biosynthetic process	GO:0046467	0.000732287	ALDH3A2;ACER1;ELOVL4;SPTLC3;ALDH3B1;ST8SIA6;SPTSSB;DEGS1;ELOVL7;SGPP2;PLPP1
down	neuron projection extension	GO:1990138	0.00101687	NELL2;SLC9A6;FLRT1;ULK2;ULK1;SEMA3F;SH3GL2
down	synapse assembly	GO:0007416	0.00111795	DNM3;FZD1;SDK1;BDNF;NRXN1;PTEN;SLITRK6;PCDHB12;PCDH17;SHANK1;ADGRL3
down	cardiac muscle cell action potential	GO:0086001	0.00127234	KCNIP2;DMD;ANK2;SCN4B;SCN1B;HCN2;CACNA1G
down	cellular response to growth factor stimulus	GO:0071363	0.00152281	NANOS1;PLK5;EGR3;DLX5;STMN2;PDGFB;MAPK14;BMP4;SFRP1;DSTYK;MAPK7;KDR;SNAI2;PLCG1;SOX6;SOX5;ADAMTS7;LIMS1
down	heterophilic cell-cell adhesion via plasma membrane cell adhesion molecules	GO:0007157	0.00158862	PTPRD;TENM1;CADM4;AMIGO3;CADM2;SCARF2;SELE;CD200;CBLN1
down	cyclic-nucleotide-mediated signaling	GO:0019935	0.00234746	RIMS2;EPHA5;ADCYAP1;MAPK7;ADCY1;CD36;ADCY8
down	membrane depolarization during cardiac muscle cell action potential	GO:0086012	0.00250587	ANK2;SCN4B;HCN2;SCN1B;CACNA1G
down	skeletal system development	GO:0001501	0.00264363	POSTN;DLX5;NPR3;P3H1;STC1;IGF1;PCSK5;SGPP2;PHEX;PTHLH;SULF2;COL1A1;VCAN;COL1A2;WNT11;IMPAD1;ALX4;CHI3L1
down	cellular response to acid chemical	GO:0071229	0.00277394	WNT10B;SHMT1;AKR1C1;PDGFB;AKR1C3;AKR1C2;WNT6;WNT11;SESN3;SESN1;RRAGD;KDR;FFAR2
down	cellular response to glucose starvation	GO:0042149	0.0028288	NUAK2;SESN3;SESN1;PMAIP1;BHLHA15;ATG14;ATF4
down	carboxylic acid transport	GO:0046942	0.00286647	SLC6A15;SLC16A6;SLC16A7;SLC16A10;SLC7A11;SLC16A9;SLC38A3;SLC7A2;SLC16A14
down	arachidonic acid metabolic process	GO:0019369	0.00286647	PNPLA8;PLA2G4B;AKR1C3;ALOX12B;ALOX12;PTGDS;CYP2C19;ALOXE3;PTGS1
down	sphingolipid catabolic process	GO:0030149	0.00293541	SMPD3;ACER1;SMPD2;GLA
down	retinal metabolic process	GO:0042574	0.00293541	SDR16C5;AKR1C1;AKR1C3;BCO1
down	modulation of chemical synaptic transmission	GO:0050804	0.00324369	RIMS2;RIMS4;PXK;RIMS3;GRM7;SYT1;SLC6A9;BDNF;PTEN;GRIK1;GRIK2;SNCAIP
down	ephrin receptor signaling pathway	GO:0048013	0.00324369	EPHB6;EPHA5;EFNA3;SDC2;ARHGEF28;CHN1;PSEN2;AP2S1;EFNA5;EPHB1;NGEF;CDK5R1
down	response to growth factor	GO:0070848	0.00360302	SOX2;NANOS1;SFRP1;MAPK7;PLK5;PDGFB
down	coronary vasculature development	GO:0060976	0.00366772	BMP4;MESP1;APLNR
down	collagen biosynthetic process	GO:0032964	0.00366772	COL1A1;COL5A1;P3H4
down	collagen metabolic process	GO:0032963	0.00419728	COL1A1;COL5A1;P3H1;P3H4
down	cellular protein modification process	GO:0006464	0.00424745	PTEN;DCAF8;PRSS23;PHEX;DSTYK;LCE5A;TLK1;TGM3;DSP;IGFBP5;KRT2;KRT1;ANO8;UBE2E2;P3H1;FBXO10;LOR;LCE2B;LCE2C;VCAN;B3GNT9;LOX;GAN;B3GNT4;ULK1;RAB38;SGK3;GAS6;SCG2;SPRR2E;SPRR4;CSTA;EPAS1;SDC2;FUT10;DCUN1D3;PDGFB;GLRX;ALOX12B;FUT1;LTBP1;THBS1;LCE2D;LCE3D;PORCN;LCE3A;NUAK2;WNT11;PTPRZ1;STC2;PENK;MKNK2;FEM1C;DCAF10;SPRR2A;MAP4K5;MAPK6;FNIP2;SPRR2B;MAP4K4;USP25;EGLN3;CDK19;BRAF;FBXL16;KRT10;PPP2R3A;SGPP2…
down	primary alcohol metabolic process	GO:0034308	0.00426369	ALDH3A2;SDR16C5;RDH12;CMAHP;IGF1
down	phosphatidylcholine acyl-chain remodeling	GO:0036151	0.00440288	PLA2G12A;PLA2G4F;PLA2G4D;PNPLA8;PLA2G4B;DBI
down	neuron projection development	GO:0031175	0.00502565	BDNF;STMN2;PTEN;STMN3;FRY;L1CAM;ADCYAP1;ARC;SLC9A6;MAP2;ULK1;MAP4;SRGAP2;EPHB1;SH3GL2;LRP12;SHANK1;MAP4K4;CDK5R1
down	neuron development	GO:0048666	0.00533652	EPHA5;TENM1;STMN2;STMN3;FRY;L1CAM;ASCL1;ADCYAP1;UNK;MAP2;TDP2;ULK1;MAP4;MAPRE2;SH3GL2;LRP12;CDK5R1
down	hydrogen peroxide metabolic process	GO:0042743	0.00541024	MAOB;GPX3;CAT;PXDNL;PRDX6
down	axon extension	GO:0048675	0.00541024	NELL2;SLC9A6;ULK2;ULK1;SEMA3F
down	nervous system development	GO:0007399	0.00541513	MESP1;TENM1;SH3GL3;DLX5;PCDH10;ZC4H2;FUT10;NRXN1;PTEN;STMN3;CRMP1;GRIK1;VLDLR;ASCL1;EFNA5;PCDH17;PTPRZ1;BTBD3;ENC1;SLITRK6;ASIC2;EPHB1;SH3GL2;SEMA6A;BDNF;TMOD2;PCDHB12;L1CAM;GFRA2;ALDH3A2;DNM3;OLFM1;SDK1;VCAN;MAFB;ALDH1A2;HAP1;FGF11;ADGRL3;CBLN1;SHANK1
down	amyloid precursor protein metabolic process	GO:0042982	0.00577993	PSEN2;TMCC2;NSG1;ABCG1
down	glycerolipid catabolic process	GO:0046503	0.00577993	PLA2G4D;PLA2G4B;ABHD6;PRDX6
down	postsynaptic density assembly	GO:0097107	0.00613543	NRXN1;PTEN;SHANK1
down	nucleoside diphosphate metabolic process	GO:0009132	0.00613543	AK1;AK4;AK7
down	embryonic skeletal system development	GO:0048706	0.00675843	COL1A1;WNT11;WDR60;PCSK5;SULF2
down	hydrogen peroxide catabolic process	GO:0042744	0.0077153	GPX3;CAT;PXDNL;PRDX6
down	glycoside metabolic process	GO:0016137	0.0077153	AKR1C1;AKR1C3;AKR1C2;GLA
down	nucleoside triphosphate metabolic process	GO:0009141	0.0077153	AK1;AK4;AK7;SMPDL3A
down	neuron projection morphogenesis	GO:0048812	0.00840568	BDNF;SDC2;ATL1;PTEN;LRRC55;ARC;SLC9A6;MAP2;BTBD3;FLRT1;SLITRK6;MAP6D1;LRRN1;SRGAP2;FMOD;EPHB1;SHANK1;MAP4K4
down	aminoglycoside antibiotic metabolic process	GO:0030647	0.00938512	AKR1C1;AKR1C3;AKR1C2
down	stress-induced premature senescence	GO:0090400	0.00938512	PLA2R1;WNT16;MAPK14
down	insulin metabolic process	GO:1901142	0.00938512	PCSK2;IDE;CPZ
down	angiogenesis involved in wound healing	GO:0060055	0.00938512	HPSE;ADIPOR2;CD34
down	doxorubicin metabolic process	GO:0044598	0.00938512	AKR1C1;AKR1C3;AKR1C2
down	nucleotide phosphorylation	GO:0046939	0.00938512	AK1;AK4;AK7
down	nucleoside diphosphate phosphorylation	GO:0006165	0.00938512	AK1;AK4;AK7
down	daunorubicin metabolic process	GO:0044597	0.00938512	AKR1C1;AKR1C3;AKR1C2
down	desmosome organization	GO:0002934	0.00938512	DSP;PERP;SNAI2
down	unsaturated fatty acid biosynthetic process	GO:0006636	0.0100323	ALOX12B;ALOX12;DEGS1;ALOXE3
down	glycerophospholipid catabolic process	GO:0046475	0.0100323	PLA2G4D;PNPLA8;PLA2G4B;PRDX6
down	cellular response to starvation	GO:0009267	0.0109676	PLEKHF2;DAPL1;AKR1C3;BHLHA15;ATG14;SFRP1;NUAK2;SESN3;SESN1;LAMP2;RRAGD;PMAIP1;ATF4
down	cellular response to calcium ion	GO:0071277	0.0112278	ACER1;SYT1;CHP2;AKR1C3;PPIF;BRAF;ADCY1
down	organonitrogen compound biosynthetic process	GO:1901566	0.0116084	MOCS2;SLC44A1;ELOVL4;MGST1;ELOVL7;PCSK5;SGPP2;ALDH3A2;ACER1;FOLH1;GSTA4;SPTLC3;ALDH3B1;DEGS1;SPTSSB;DMD;RIMKLA;PLPP1;MFSD2A
down	activation of protein kinase activity	GO:0032147	0.0120081	RIPK2;MAPKAP1;PDGFB;TXN;IGF1;ADCY1;NOD2;ADCY8;ADRA2C;MAPK14;PRLR;THBS1;ADRA2A;GADD45G;DYNAP;TOM1L1;BMP4;CHI3L1;TAB2;PLCG1;GAS6;MAP4K5;MAP4K4
down	transmembrane receptor protein tyrosine kinase signaling pathway	GO:0007169	0.01272	EPHB6;KLB;ATP6V1A;SDC2;ARHGEF28;PDGFB;PSEN2;BRK1;IDE;EFNA5;FGF9;FLRT1;CHN1;AP2S1;KDR;EPHB1;ATP6V0A1;EPHA5;BDNF;GAB1;IGF1;MAPK14;GFRA2;PRLR;PGF;SULF2;NELL2;EFNA3;TEC;ANOS1;ATP6V1B2;HAP1;NGEF;RHOQ;CDK5R1
down	dendritic spine morphogenesis	GO:0060997	0.0127567	ARC;PTEN;EPHB1;SHANK1
down	linoleic acid metabolic process	GO:0043651	0.0127567	PNPLA8;ALOX12B;ALOX12;ALOXE3
down	cellular response to decreased oxygen levels	GO:0036294	0.0130503	BNIP3L;SFRP1;ACAA2;FAM162A;EPAS1;BNIP3;HILPDA;PMAIP1;RORA
down	response to leucine	GO:0043201	0.0134608	SESN3;SESN1;RRAGD
down	nucleoside phosphate biosynthetic process	GO:1901293	0.0134608	AK1;AK4;AK7
down	sympathetic ganglion development	GO:0061549	0.0134608	NELL2;SEMA3F;ASCL1
down	nucleoside triphosphate biosynthetic process	GO:0009142	0.0134608	AK1;AK4;AK7
down	postsynaptic density organization	GO:0097106	0.0134608	NRXN1;PTEN;SHANK1
down	cellular response to leucine	GO:0071233	0.0134608	SESN3;SESN1;RRAGD
down	long-chain fatty acid biosynthetic process	GO:0042759	0.0134608	ALOX12B;ALOX12;ALOXE3
down	modulation of excitatory postsynaptic potential	GO:0098815	0.0144926	RIMS2;NRXN1;PTEN;CBLN1;SHANK1
down	phospholipid catabolic process	GO:0009395	0.0159108	SMPD3;PLA2G4D;PLA2G4B;PRDX6
down	long-term memory	GO:0007616	0.0159108	ARC;CALB1;PJA2;SHANK1
down	phosphatidylethanolamine acyl-chain remodeling	GO:0036152	0.0170854	PLA2G12A;PLA2G4F;PLA2G4D;PNPLA8;PLA2G4B
down	icosanoid metabolic process	GO:0006690	0.0181507	PNPLA8;PLA2G4B;ALOX12B;ALOX12;CYP4F22;GGT1;ALOXE3
down	ganglion development	GO:0061548	0.0183898	NELL2;SEMA3F;ASCL1
down	epithelial cell morphogenesis	GO:0003382	0.0183898	POF1B;DACT2;STC1
down	primary alcohol catabolic process	GO:0034310	0.0183898	SULT1E1;AKR1C3;SULT1C4
down	cellular response to leucine starvation	GO:1990253	0.0183898	SESN3;SESN1;RRAGD
down	quinone metabolic process	GO:1901661	0.0183898	AKR1C1;AKR1C3;AKR1C2
down	endothelium development	GO:0003158	0.0183898	MESP1;KDR;CD34
down	response to calcium ion	GO:0051592	0.0184421	ACER1;SYT1;KCNIP2;KCNMB2;CHP2;PPIF;AKR1C3;BRAF;ADCY1;THBS1
down	protein O-linked glycosylation	GO:0006493	0.0191929	GALNT7;GALNT6;SPON1;MUCL1;GALNT17;THBS1;B3GNT9;B3GNT4;ST8SIA6;GALNTL6;MUC15;XXYLT1;ADAMTS7
down	phosphatidylglycerol acyl-chain remodeling	GO:0036148	0.0195135	PLA2G12A;PLA2G4F;PLA2G4D;PLA2G4B
down	peptide metabolic process	GO:0006518	0.0206404	BACE1;GSTA4;CPXM2;LAMP2;PSEN2;MGST1;CPXM1;DMD;IDE;CPZ;GAS6;PCSK5
down	cell-cell adhesion via plasma-membrane adhesion molecules	GO:0098742	0.0219952	TENM1;CADM4;AMIGO3;CADM2;SELE;PTPRD;TRO;SDK1;DSG1;CLDN17;SCARF2;CD200;CD177;CBLN1;ADGRL3
down	cardiac muscle cell action potential involved in contraction	GO:0086002	0.0231507	GJA1;ANK2;SCN4B;SCN1B;CACNA1G
down	nucleotide-sugar biosynthetic process	GO:0009226	0.0235802	UGDH;PMM1;GNPDA2;UAP1L1
down	progesterone metabolic process	GO:0042448	0.0241852	AKR1C1;AKR1C3;AKR1C2
down	cyclooxygenase pathway	GO:0019371	0.0241852	AKR1C3;PTGDS;PTGS1
down	cellular response to prostaglandin stimulus	GO:0071379	0.0241852	SFRP1;AKR1C3;AKR1C2
down	protein autoubiquitination	GO:0051865	0.0249992	RNF146;LRSAM1;RNF13;ERCC8;RNF141;RNF185;RNF187
down	muscle organ development	GO:0007517	0.025106	CHODL;EGR3;TCF12;ITGA11;DMD;IGF1;SOX6;BVES

## Sheet: DMPA_LD_GO
S7 Table. Gene set enrichment by GO (gene ontology) up and downregulated in the DMPA group as compared to controls for samples having a Lactobacillus dominated microbiome.
Regulation	Term	GO:ID	P-value	Genes
up	cellular response to cytokine stimulus	GO:0071345	1.42336e-09	ITGB1;CD86;CSF1R;FOXC1;ITGAM;CXCL8;CSF1;PTAFR;LRRC4;TWIST1;CXCL1;CBL;FOXO1;IKBKB;AKT1;HAS2;IL6R;IL10;STAT5B;CCL22;SMAD3;CCL21;MME;DAPK1;IL10RA;MMP3;DAB2IP;PODN;NFKB1;TNFRSF1A;HCK;CLCF1;IL1B;RAPGEF1;PTPN9;IRF8;ARHGEF2;CRLF1
up	cellular response to oxygen-containing compound	GO:1901701	1.75072e-07	CD86;CXCL6;CXCL8;NCF1;ABCB4;PXN;AHR;RORB;CAMKK2;RPTOR;AKT1;NLRP3;PTK2B;CD14;IL10;PDGFRA;JUN;DAPK1;FZD7;DAB2IP;WNT9A;NFKB1;SSH1;RAPGEF1;RARB
up	cytokine-mediated signaling pathway	GO:0019221	3.84566e-07	ITGB1;CD86;CSF1R;CXCL6;CIITA;FOXC1;ITGAM;CXCL8;CSF1;PTAFR;LRRC4;TWIST1;CXCL1;CBL;FOXO1;IKBKB;AKT1;PTK2B;FCGR1A;IL6R;IL10;NGFR;IL15RA;STAT5B;CCL22;CCL21;IL10RA;MMP3;TNFRSF10B;TNFRSF10A;PODN;NFKB1;PML;TNFRSF1A;IL17RA;HCK;CLCF1;IL1B;RAPGEF1;IRF8;CRLF1
up	extracellular matrix organization	GO:0030198	3.97259e-07	ITGB1;ITGAM;ITGA4;LAMB3;ITGB4;ITGA3;ELN;MMP3;PDGFA;HSPG2;MMP12;ADAM19;MMP13;BMP1;SH3PXD2B;HAS3;COL4A6;MMP19;HAS2;COL4A5;ITGA6;ITGB6
up	inflammatory response	GO:0006954	5.4035e-07	IL10;NGFR;CSF1R;CXCL6;CCL22;CXCL8;CCL21;CD180;CYBB;TNFRSF10B;FPR3;TNFRSF10A;CXCL1;HSPG2;NFKB1;NFKB2;TNFRSF1A;IKBKB;TPST1;IL1B;ADORA3;C3AR1;NLRP3
up	axon guidance	GO:0007411	1.75446e-06	NGFR;SPTBN5;SHC3;DCC;SRC;PTPRO;PRKCA;L1CAM;GFRA3;NTN1;DOK2;RELN;KIF5C;PLXNA2;EVL;PLXNC1;SPTAN1
up	transmembrane receptor protein tyrosine kinase signaling pathway	GO:0007169	1.87666e-06	CSF1R;FOXC1;SHC3;NCF1;CSF1;ROCK1;SRC;ITSN1;PXN;PDGFA;PLAT;CBL;FOXO1;SPRED2;FGF7;ABL1;AKT1;PTK2B;GIT1;NGFR;PDGFRA;RBFOX2;ANGPT1;EIF2AK3;CYBB;FGR;TIAM1;HCK;RAPGEF1
up	cellular response to lipid	GO:0071396	8.89701e-06	CD86;IL10;CXCL6;CXCL8;ABCB4;FZD7;DAB2IP;ADCY3;AHR;RORB;WNT9A;ATP1A1;NFKB1;NLRP3;RARB;PTK2B;CD14
up	peptidyl-tyrosine modification	GO:0018212	9.15532e-06	FGR;PDGFRA;HCK;TPST1;CSF1R;RELN;SRC;ABL1;PTK2B
up	I-kappaB kinase/NF-kappaB signaling	GO:0007249	2.33862e-05	IKBKB;ROCK1;DAB2IP;AKT1;TLR7;CD14;NFKB1;TNFRSF1A;NFKB2
up	integrin-mediated signaling pathway	GO:0007229	2.70149e-05	ITGB1;FGR;HCK;SRC;PLEK;ABL1;ZYX;MYH9;PTK2B
up	mesodermal cell differentiation	GO:0048333	6.38543e-05	ITGB1;KDM6B;ITGB4;ITGA3
up	cellular response to reactive oxygen species	GO:0034614	6.83858e-05	PDGFRA;JUN;NCF1;MMP3;PXN;ABL1;AKT1;FOXO1;CAMKK2
up	platelet-derived growth factor receptor signaling pathway	GO:0048008	7.26398e-05	PDGFRA;SRC;ABL1;PDGFA;PLAT
up	extrinsic apoptotic signaling pathway	GO:0097191	8.71275e-05	CASP9;SMAD3;DCC;DAB2IP;TNFRSF10B;TNFRSF10A;BID;IL6R;TNFRSF1A
up	response to lipopolysaccharide	GO:0032496	9.97442e-05	CD86;IL10;NGFR;CXCL6;JUN;CXCL8;DAB2IP;TNFRSF10B;TNFRSF10A;CXCL1;NFKB1;TNFRSF1A;NLRP3;CD14
up	response to lipid	GO:0033993	0.000132618	FOXA1;NGFR;STAT5B;CXCL6;JUN;CXCL8;TNFRSF10B;TNFRSF10A;CXCL1;TNFRSF1A;CYP24A1;RARB;PPARG
up	epidermal growth factor receptor signaling pathway	GO:0007173	0.000156908	DGKD;SHC3;SRC;PXN;ABL1;AKT1;PTK2B;CBL
up	cell-matrix adhesion	GO:0007160	0.000181362	ITGB1;TIAM1;ITGA4;CCL21;ITGB4;ITGA3;ACTN1;ZYX;L1CAM;PPFIA2
up	cellular response to lipopolysaccharide	GO:0071222	0.000198829	CD86;IL10;CXCL6;HCK;CXCL8;IL1B;DAB2IP;NLRP3;CD14;NFKB1
up	extracellular matrix disassembly	GO:0022617	0.00028451	MMP12;MMP13;BMP1;LAMB3;ELN;SH3PXD2B;MMP3;MMP19;HSPG2
up	cellular response to mechanical stimulus	GO:0071260	0.00031701	IL1B;TNFRSF10B;TNFRSF10A;TLR7;NFKB1;SLC9A1;TNFRSF1A
up	cellular response to oxidative stress	GO:0034599	0.000331893	PDGFRA;JUN;NCF1;DAPK1;PXN;ABL1;AKT1;CYBB;FOXO1;ETV5;CAMKK2
up	ERBB signaling pathway	GO:0038127	0.000344675	DGKD;SHC3;SRC;PXN;ABL1;AKT1;PTK2B;PRKCA;CBL
up	response to molecule of bacterial origin	GO:0002237	0.00036516	IL10;NGFR;CXCL6;JUN;CXCL8;TNFRSF10B;TNFRSF10A;CXCL1;CD14;TNFRSF1A
up	glycosaminoglycan biosynthetic process	GO:0006024	0.000396392	SDC4;ANGPT1;IL1B;DSE;HAS3;PXYLP1;HAS2;HSPG2;GPC6;HS3ST1
up	peptidyl-tyrosine dephosphorylation	GO:0035335	0.000519939	PTPRS;DUSP10;PTPRO;PTPN9;DUSP6
up	chemokine-mediated signaling pathway	GO:0070098	0.000524001	CXCL6;FOXC1;CXCL8;CCL22;CCL21;PTK2B;CXCL1
up	hyaluronan biosynthetic process	GO:0030213	0.000666518	IL1B;HAS3;HAS2
up	apoptotic process	GO:0006915	0.000693029	NGFR;DAPK1;DCC;ZBTB16;ATN1;TNFRSF10B;TNFRSF10A;AHR;CASP9;IL1B;AKT1;NLRP3;PTK2B;BMF;CD14;BID
up	extrinsic apoptotic signaling pathway via death domain receptors	GO:0008625	0.000755026	DAB2IP;TNFRSF10B;TNFRSF10A;BID;TNFRSF1A
up	ruffle organization	GO:0031529	0.00079113	CSF1R;LIMA1;CCL21;PLEK
up	cardiac myofibril assembly	GO:0055003	0.0010122	MEF2A;PDGFRA;PROX1;TTN
up	hemopoiesis	GO:0030097	0.00113576	IL10;LYL1;CSF1R;CSF1;ZBTB16;PLEK;PLD4;RUNX1
up	response to interleukin-1	GO:0070555	0.00113576	CXCL8;CCL22;CCL21;SRC;DAB2IP;HAS2;PRKCA;NFKB1
up	axonogenesis	GO:0007409	0.00135046	NGFR;SPTBN5;SHC3;DCC;SRC;PTPRO;PRKCA;L1CAM;GFRA3;NTN1;DOK2;RELN;KIF5C;EVL;SPTAN1
up	peptidyl-tyrosine phosphorylation	GO:0018108	0.00146286	FGR;PDGFRA;HCK;CSF1R;RELN;SRC;ABL1;PTK2B
up	second-messenger-mediated signaling	GO:0019932	0.00152153	LAT2;CXCL8;DGKD;INPP5A;EIF2AK3;PPP1R9B;CAMKK2
up	response to cytokine	GO:0034097	0.00152657	CSF1R;JUN;CIITA;SMAD3;MME;SRC;PTPN9;PRKCA;IL6R;PML;NFKB2
up	response to muscle stretch	GO:0035994	0.00153508	SLC8A1;TTN;SLC9A1
up	aminoglycan biosynthetic process	GO:0006023	0.00154883	SDC4;B3GNT5;PXYLP1;GPC6;HSPG2;HS3ST1
up	enzyme linked receptor protein signaling pathway	GO:0007167	0.00177118	FGR;CSF1R;HCK;TRIO;SHC3;CSF1;SRC;ABL1;RAPGEF1;PTK2B
up	mesoderm formation	GO:0001707	0.00193012	ITGB1;KDM6B;ITGB4;ITGA3
up	cellular response to molecule of bacterial origin	GO:0071219	0.00216996	CD86;IL10;CXCL6;CXCL8;DAB2IP;NLRP3;CD14;NFKB1
up	hyaluronan metabolic process	GO:0030212	0.00233296	IL1B;HAS3;HAS2;SLC9A1
up	cortical actin cytoskeleton organization	GO:0030866	0.00233296	IKBKB;FMNL2;ROCK1;PLEK
up	wound healing	GO:0042060	0.00239569	MMP12;PDGFRA;SMAD3;SYT11;FZD7;PDGFA
up	central nervous system development	GO:0007417	0.00282712	ANKLE2;SRC;ZBTB16;ATN1;PROX1;HNMT;HSPG2;SHROOM4;PHF8;RELN;PITPNM1;B3GNT5;RARB;SPOCK1
up	cellular response to tumor necrosis factor	GO:0071356	0.00284669	NGFR;CCL22;CXCL8;CCL21;DAB2IP;TNFRSF10B;TNFRSF10A;TNFRSF1A;IKBKB;AKT1;HAS2;PTK2B;ARHGEF2
up	protein phosphorylation	GO:0006468	0.00288703	CSF1R;PDGFRA;MAP2K1;DAPK1;SRC;IGFBP3;LIMK1;EIF2AK3;DAB2IP;PHKA1;PRKCA;MERTK;CAMKK2;IKBKB;FGR;HCK;CDK6;RELN;ABL1;AKT1;PTK2B;TLR7;STK32A;MAP3K11
up	mononuclear cell differentiation	GO:1903131	0.00289398	CSF1R;MYH9;PPARG
up	cell-substrate junction assembly	GO:0007044	0.00289398	LAMB3;ITGB4;ITGA6
up	monocyte differentiation	GO:0030224	0.00289398	CSF1R;MYH9;PPARG
up	hemidesmosome assembly	GO:0031581	0.00289398	LAMB3;ITGB4;ITGA6
up	vascular endothelial growth factor receptor signaling pathway	GO:0048010	0.00307346	NCF1;ROCK1;SRC;PXN;DAB2IP;CYBB;PTK2B
up	calcium-mediated signaling	GO:0019722	0.00307346	LAT2;CXCL8;EIF2AK3;SLC8A1;PPP1R9B;SLC9A1;CAMKK2
up	generation of neurons	GO:0048699	0.00319016	MAP2K1;CDK6;RELN;FZD7;ID1;ID3;SPOCK1;WNT9A;PROX1;RUNX1
up	protein autophosphorylation	GO:0046777	0.0033776	FGR;PDGFRA;CSF1R;HCK;DAPK1;SRC;ABL1;EIF2AK3;AKT1;PTK2B;MAP3K11;CAMKK2
up	Rho protein signal transduction	GO:0007266	0.00360389	NGFR;ROCK1;GNA12;LIMK1;CDC42EP1;MYO9B;NTN1
up	protein kinase C-activating G-protein coupled receptor signaling pathway	GO:0007205	0.00378036	DGKD;PRKD3;DGKH
up	cellular defense response	GO:0006968	0.00426319	ITGB1;TYROBP;NCF1;KLRC2;CLEC5A;PTK2B
up	phosphatidylinositol-mediated signaling	GO:0048015	0.00426319	PDGFRA;CSF1R;PITPNM2;PTAFR;AKT1;PIK3R5
up	long-chain fatty acid transport	GO:0015909	0.004521	MID1IP1;PRKAG2;PPARG;ABCD1
up	retinoid metabolic process	GO:0001523	0.00452655	ALDH1A3;CYP27C1;LRP1;SDC4;HSPG2;GPC6;DHRS3
up	MAPK cascade	GO:0000165	0.00454874	MEF2A;PDGFRA;SPTBN5;MAP2K1;SHC3;ANGPT1;DAB2IP;PDGFA;GFRA3;DUSP6;NFKB1;CAMKK2;IKBKB;FGF7;IL1B;SPTAN1
up	sensory organ development	GO:0007423	0.00459088	FOXC1;SH3PXD2B;ECE1;CHRDL1;SIPA1L3
up	response to retinoic acid	GO:0032526	0.00465648	FZD7;RARB;PTK2B;PPARG;RORB;WNT9A
up	cellular response to interferon-gamma	GO:0071346	0.00476039	HCK;CIITA;CCL22;CCL21;DAPK1;PTAFR;IRF8;FCGR1A;PML
up	protein localization to membrane	GO:0072657	0.00481197	IKBKB;CACNB2;EHD3;ITGA4;ROCK1;KCNB1;RAB15;SH3PXD2B;BID;TSPAN33;TNFRSF1A
up	cardiocyte differentiation	GO:0035051	0.00481491	KDM6B;GATA6;PROX1
up	transforming growth factor beta receptor signaling pathway	GO:0007179	0.00487054	JUN;SMAD3;SRC;PXN;ID1;ZYX;CBL
up	receptor metabolic process	GO:0043112	0.00507583	ITGB1;IL10;UVRAG;EHD3;CXCL8;LRP1
up	neuron differentiation	GO:0030182	0.00513173	FOXA1;MAP2K1;FZD7;ID1;ID3;SPOCK1;RORB;WNT9A;PROX1;RUNX1
up	response to tumor necrosis factor	GO:0034612	0.00528334	IKBKB;CXCL8;CCL22;CCL21;DAB2IP;AKT1;HAS2;ARHGEF2
up	activation of protein kinase activity	GO:0032147	0.00531059	CARD10;MAP2K1;ANGPT1;DAB2IP;ADCY3;TNFRSF10B;TNFRSF10A;DUSP6;IL1B;RAPGEF1;ABL1;AKT1;PTK2B;MAP3K11
up	renal system development	GO:0072001	0.00552222	FOXC1;MME;ITGB4;HAS2;ITGA6;PROX1
up	brain development	GO:0007420	0.00562126	RELN;PITPNM1;B3GNT5;RARB;PROX1;HNMT;HSPG2;SHROOM4;PHF8
up	cellular response to retinoic acid	GO:0071300	0.00567486	FZD7;PTK2B;RARB;RORB;WNT9A
up	actin filament organization	GO:0007015	0.00593343	MYO1B;ACTN1;LMOD1;EVL;PROX1;ARHGEF2;SHROOM4;PPP1R9B;TTN
up	response to reactive oxygen species	GO:0000302	0.00599664	PDGFRA;JUN;NCF1;PXN;AKT1;CAMKK2
up	leukocyte cell-cell adhesion	GO:0007159	0.0060066	ITGB1;ROCK1;ITGA4;CD209
up	activation of cysteine-type endopeptidase activity involved in apoptotic process	GO:0006919	0.00602099	CASP9;NGFR;SMAD3;EIF2AK3;TNFRSF10B;PPARG;TNFRSF10A
up	digestive tract development	GO:0048565	0.00627937	CXCL8;ITGB4;GATA6;RARB;ITGA6
up	cellular response to ketone	GO:1901655	0.00685794	SRC;KLF9;ADCY3;AHR
up	cardiac muscle cell differentiation	GO:0055007	0.00735351	KDM6B;PROX1;SLC8A1
up	toll-like receptor 4 signaling pathway	GO:0034142	0.00735351	ITGAM;CD14;PIK3AP1
up	cellular sodium ion homeostasis	GO:0006883	0.00735351	ATP1A1;SLC8A1;SLC9A1
up	peptidyl-tyrosine autophosphorylation	GO:0038083	0.00762136	FGR;HCK;SRC;ABL1;PTK2B
up	cortical cytoskeleton organization	GO:0030865	0.00778537	IKBKB;FMNL2;ROCK1;PLEK
up	leukocyte tethering or rolling	GO:0050901	0.00886791	ITGB1;ROCK1;ITGA4
up	activation of NF-kappaB-inducing kinase activity	GO:0007250	0.00886791	CARD10;TNFRSF10B;TNFRSF10A
up	leukocyte adhesion to vascular endothelial cell	GO:0061756	0.00886791	ITGB1;ROCK1;ITGA4
up	neuron apoptotic process	GO:0051402	0.00886791	NGFR;ATN1;BID
up	protein localization to plasma membrane	GO:0072659	0.00984041	IKBKB;CACNB2;EHD3;ROCK1;KCNB1;RAB15;ABCD1;TSPAN33;TNFRSF1A
up	positive chemotaxis	GO:0050918	0.0105513	SEMA5A;FGF7;ANGPT1
up	cellular monovalent inorganic cation homeostasis	GO:0030004	0.0105513	ATP1A1;SLC8A1;SLC9A1
up	phosphorylation	GO:0016310	0.0108835	DGKG;MAP2K1;DGKD;DAPK1;IGFBP3;LIMK1;EIF2AK3;PHKA1;PRKCA;MERTK;CAMKK2;IKBKB;FGR;HCK;CDK6;ABL1;AKT1;PTK2B;MAP3K11
up	platelet aggregation	GO:0070527	0.0123067	PDGFRA;PLEK;MYH9;TLN1
up	cellular response to organic cyclic compound	GO:0071407	0.0124023	GABRB2;ABCB4;IL1B;RAPGEF1;ADCY3;AHR;ATP1A1;NFKB1;SSH1
up	interferon-gamma-mediated signaling pathway	GO:0060333	0.0124953	HCK;CIITA;PTAFR;IRF8;FCGR1A;PML
up	cellular response to acid chemical	GO:0071229	0.0127161	RPTOR;ABCB4;FZD7;RARB;PTK2B;RORB;WNT9A
up	actomyosin structure organization	GO:0031032	0.0133413	SRC;EPB41L1;LMOD1;ZYX;MYH9;TTN
up	bone development	GO:0060348	0.0136514	MMP13;LRRC17;SH3PXD2B;RARB
up	B cell differentiation	GO:0030183	0.0138709	ITGB1;IL10;LYL1;ITGA4;CLCF1
up	osteoclast differentiation	GO:0030316	0.0144373	CSF1R;CSF1;SRC
up	cellular polysaccharide biosynthetic process	GO:0033692	0.0144373	B3GNT5;HAS3;HAS2
up	endothelial cell migration	GO:0043542	0.0150858	PXN;ID1;ABL1;MYH9
up	protein kinase B signaling	GO:0043491	0.0150858	CASP9;IL1B;AKT1;FOXO1
up	B cell activation	GO:0042113	0.0151518	ITGB1;IL10;LAT2;LYL1;ITGA4;CLCF1
up	protein localization to cell periphery	GO:1990778	0.0155577	IKBKB;CACNB2;EHD3;ROCK1;KCNB1;RAB15;TSPAN33;TNFRSF1A
up	cell morphogenesis involved in differentiation	GO:0000904	0.0161455	RELN;ITGA4;ACTN1;PROX1;SIPA1L3
up	embryonic digestive tract development	GO:0048566	0.0166444	PDGFRA;CXCL8;RARB
up	inactivation of MAPK activity	GO:0000188	0.0166444	SPRED2;DUSP10;DUSP6
up	transmembrane receptor protein serine/threonine kinase signaling pathway	GO:0007178	0.0182194	JUN;SMAD3;SMURF2;SRC;PXN;ID1;ZYX;CBL;CHRDL1
up	glycosaminoglycan catabolic process	GO:0006027	0.0186556	SDC4;HSPG2;GPC6;ARSB;SLC9A1
up	phospholipid translocation	GO:0045332	0.0190297	ATP8B4;ABCB4;ATP9A
up	cellular response to alkaloid	GO:0071312	0.0190297	CASQ2;NFKB1;SLC8A1
up	homotypic cell-cell adhesion	GO:0034109	0.019945	PDGFRA;PLEK;MYH9;TLN1
up	cellular response to transforming growth factor beta stimulus	GO:0071560	0.0204209	JUN;SMAD3;SRC;PXN;ID1;ZYX;CBL
up	Ras protein signal transduction	GO:0007265	0.0209215	TIAM1;NGFR;JUN;SHC3;ROCK1;RAB15;GNA12;LIMK1;RAPGEF1;CDC42EP1;MYO9B;NTN1
up	phospholipid transport	GO:0015914	0.0214097	ATP8B4;PITPNM1;ABCB4;PITPNC1;ATP9A
up	lipid translocation	GO:0034204	0.0215938	ATP8B4;ABCB4;ATP9A
up	digestive system development	GO:0055123	0.0215938	ITGB4;GATA6;ITGA6
up	inositol lipid-mediated signaling	GO:0048017	0.0217549	CSF1R;PDGFRA;PTAFR;PITPNM2
up	protein dephosphorylation	GO:0006470	0.0222478	PTPRE;PTPRS;DUSP10;EYA3;PTPRO;PTPN9;DUSP6;SSH1
up	NIK/NF-kappaB signaling	GO:0038061	0.0228184	CARD10;AKT1;TNFRSF10B;TNFRSF10A;NFKB1;NFKB2
up	cell morphogenesis	GO:0000902	0.0228808	CDH3;RELN;PTPRO;ARHGEF2;SSH1
up	cellular response to ammonium ion	GO:0071242	0.0243372	GABRB2;ABL1;PPP1R9B
up	cellular response to interleukin-6	GO:0071354	0.0243372	CBL;IL6R;NFKB1
up	divalent inorganic cation homeostasis	GO:0072507	0.0243372	SELENON;JPH2;SLC8A1
up	cell chemotaxis	GO:0060326	0.0244157	SEMA5A;PDGFRA;CCL21;C3AR1;FPR3
up	cellular response to peptide	GO:1901653	0.0256674	NGFR;LRP1;SRC;ARHGEF2
up	monocyte chemotaxis	GO:0002548	0.0256674	CCL22;CCL21;PTPRO;IL6R
up	glycosaminoglycan metabolic process	GO:0030203	0.0260153	SDC4;PXYLP1;HSPG2;GPC6;HS3ST1
up	diterpenoid metabolic process	GO:0016101	0.0276804	LRP1;SDC4;HSPG2;GPC6;DHRS3
up	neutrophil mediated immunity	GO:0002446	0.0290623	CXCL6;ATP8B4;ITGAM;ROCK1;MME;PTAFR;FGL2;CYBB;ADA2;CXCL1;NFKB1;FGR;FCGR2A;TYROBP;CRISPLD2;CLEC5A;C3AR1;PLEKHO2;CD14;SPTAN1;ARSB
up	kidney development	GO:0001822	0.0294117	FOXC1;MME;ZBTB16;HAS2;PROX1
up	eye development	GO:0001654	0.0299762	FOXC1;SH3PXD2B;CHRDL1;SIPA1L3
up	nucleobase-containing compound catabolic process	GO:0034655	0.0299762	PABPC4;XRN2;ENTPD7;RNASE6
up	cellular response to epidermal growth factor stimulus	GO:0071364	0.0303602	STAT5B;FOXC1;DAB2IP
up	signal transduction in response to DNA damage	GO:0042770	0.0303602	CASP9;ABL1;BID
up	Fc-gamma receptor signaling pathway involved in phagocytosis	GO:0038096	0.030749	FGR;HCK;FCGR2A;MYO10;SRC;LIMK1;ABL1;FCGR1A
up	circulatory system development	GO:0072359	0.0308981	MEF2A;FOXC1;SH3PXD2B;GATA6;RARB;ECE1;HSPG2
up	toll-like receptor signaling pathway	GO:0002224	0.0311754	IKBKB;ITGAM;CD180;TLR7;CD14;PIK3AP1
up	Fc-gamma receptor signaling pathway	GO:0038094	0.0319486	FGR;HCK;FCGR2A;MYO10;SRC;LIMK1;ABL1;FCGR1A
up	sprouting angiogenesis	GO:0002040	0.0322811	SEMA5A;ANGPT1;PTK2B;JMJD6
up	carboxylic acid biosynthetic process	GO:0046394	0.0322811	IL1B;HAS3;HAS2;GLS
up	Fc receptor mediated stimulatory signaling pathway	GO:0002431	0.0331799	FGR;HCK;FCGR2A;MYO10;SRC;LIMK1;ABL1;FCGR1A
up	sodium ion homeostasis	GO:0055078	0.0336383	ATP1A1;SLC8A1;SLC9A1
up	metal ion homeostasis	GO:0055065	0.0346869	SELENON;JPH2;SLC8A1;SLC12A9
down	skin development	GO:0043588	3.90355e-15	SPRR2E;FLG;SPRR3;SPRR2G;CSTA;ALOX12B;KRT10;LOR;LCE3E;KRT9;LCE2B;FLG2;LCE3D;ACER1;LCE5A;DACT2;SPRR2A;SPRR2B;ALOXE3;SPRR1A;RPTN;TGM3;SPRR2D
down	peptide cross-linking	GO:0018149	1.16106e-14	FLG;SPRR2E;SPRR3;CSTA;KRT2;KRT1;KRT10;LOR;LCE3E;LCE2B;LCE3D;LCE5A;SPRR2A;SPRR2B;SPRR1A;TGM3;SPRR2D
down	epidermal cell differentiation	GO:0009913	6.78658e-13	SPRR2E;FLG;SPRR3;SPRR2G;CSTA;SPINK5;KRT10;LOR;LCE3E;LCE2B;LCE3D;ACER1;LCE5A;SPRR2A;SPRR2B;SPRR1A;TGM3;SPRR2D
down	keratinocyte differentiation	GO:0030216	8.42115e-13	SPRR2E;FLG;SPRR3;SPRR2G;CSTA;KRT10;LOR;LCE3E;LCE2B;LCE3D;ACER1;LCE5A;SPRR2A;SPRR2B;SPRR1A;TGM3;SPRR2D
down	epidermis development	GO:0008544	2.21332e-12	KRTDAP;SPRR2E;FLG;SPRR3;SPRR2G;KRT2;SPINK5;KLK14;KRT9;ALDH3A2;LCE2B;FLG2;ACER1;FABP5;SPRR2A;SPRR2B;SPRR1A;RPTN;SPRR2D
down	sphingolipid biosynthetic process	GO:0030148	2.47482e-05	ALDH3A2;SMPD2;ALDH3B2;ACER1;ELOVL4;ALOX12B;SPTSSB;ELOVL7;ALOXE3;SGPP2
down	cellular response to hypoxia	GO:0071456	4.20037e-05	PSMD10;BNIP3L;EGLN3;ACAA2;EPO;BNIP3;RORA;HIGD1A;RBX1;PSMD4;FAM162A;UBC;PMAIP1;P4HB
down	establishment of skin barrier	GO:0061436	7.80592e-05	FLG;FLG2;ALOX12B;ALOXE3;RPTN
down	neutrophil degranulation	GO:0043312	0.000122911	CSTB;SERPINB12;RAB3D;PLD1;PRDX4;CXCR2;S100A12;CD36;ACAA1;CD177;ATP6V0A1;VAT1;ARG1;KRT1;GGH;AMPD3;DYNLL1;MAPK14;PRDX6;FLG2;FABP5;PKP1;DSG1;HPSE;ACPP;DSC1;S100A9;NIT2;ACTR10;S100A8
down	coenzyme metabolic process	GO:0006732	0.000124854	PANK1;PPCS;PDZD11;THEM5;ACOT13;THEM4;DBI;ACOT4
down	neutrophil activation involved in immune response	GO:0002283	0.000142187	CSTB;SERPINB12;RAB3D;PLD1;PRDX4;CXCR2;S100A12;CD36;ACAA1;CD177;ATP6V0A1;VAT1;ARG1;KRT1;GGH;AMPD3;DYNLL1;MAPK14;PRDX6;FLG2;FABP5;PKP1;DSG1;HPSE;ACPP;DSC1;S100A9;NIT2;ACTR10;S100A8
down	neutrophil mediated immunity	GO:0002446	0.000164128	CSTB;SERPINB12;RAB3D;PLD1;PRDX4;CXCR2;S100A12;CD36;ACAA1;CD177;ATP6V0A1;VAT1;ARG1;KRT1;GGH;AMPD3;DYNLL1;MAPK14;PRDX6;FLG2;FABP5;PKP1;DSG1;HPSE;ACPP;DSC1;S100A9;NIT2;ACTR10;S100A8
down	sphingolipid metabolic process	GO:0006665	0.000185664	ALDH3A2;ALDH3B2;ACER1;SMPD2;ARV1;ELOVL4;ESYT3;ALOX12B;SPTSSB;ELOVL7;ALOXE3;SGPP2
down	acylglycerol catabolic process	GO:0046464	0.000224239	FABP5;PNPLA4;ABHD6;FABP12;MGLL;PNPLA1
down	hydrogen peroxide metabolic process	GO:0042743	0.000250902	PRDX2;GPX3;PRDX1;PRDX6;SOD1
down	glycerolipid catabolic process	GO:0046503	0.00045615	PLA2G4B;ABHD6;PRDX6;MGLL
down	intermediate filament bundle assembly	GO:0045110	0.000497227	NEFL;PKP1;NEFM
down	cholesterol biosynthetic process	GO:0006695	0.000540029	ARV1;MVK;ACAA2;GGPS1;PMVK;TM7SF2
down	intermediate filament organization	GO:0045109	0.000623571	DNAJB6;NEFL;PKP1;KRT9
down	ubiquinone metabolic process	GO:0006743	0.000623571	COQ2;FDXR;COQ6;COQ5
down	hydrogen peroxide catabolic process	GO:0042744	0.000623571	PRDX2;GPX3;PRDX1;PRDX6
down	quinone biosynthetic process	GO:1901663	0.000623571	COQ2;FDXR;COQ6;COQ5
down	secondary alcohol biosynthetic process	GO:1902653	0.000631846	ARV1;MVK;ACAA2;GGPS1;PMVK;TM7SF2
down	ubiquinone biosynthetic process	GO:0006744	0.000830319	COQ2;FDXR;COQ6;COQ5
down	ethanol catabolic process	GO:0006068	0.000850818	SULT1B1;SULT1E1;SULT1C4
down	ethanol metabolic process	GO:0006067	0.000850818	SULT1B1;SULT1E1;SULT1C4
down	acyl-CoA metabolic process	GO:0006637	0.000981101	MCEE;THEM5;THEM4;ACOT13;DBI;ACOT4
down	organonitrogen compound biosynthetic process	GO:1901566	0.00112256	MOCS2;ELOVL4;ARG1;IL18;ELOVL7;PCSK5;SGPP2;ALDH3A2;GSTZ1;ALDH3B2;ACER1;ASPG;SPTSSB;RIMKLA
down	sterol biosynthetic process	GO:0016126	0.00112547	ARV1;MVK;ACAA2;GGPS1;PMVK;TM7SF2
down	long-chain fatty acid metabolic process	GO:0001676	0.00120564	PLA2G4B;ALOX12B;ADTRP;ACAA1;ALOXE3;MGLL;ACOT4
down	defense response to fungus	GO:0050832	0.00138052	S100A12;IL36RN;S100A9;S100A8
down	monocarboxylic acid metabolic process	GO:0032787	0.00148409	AMACR;PDZD11;THEM5;ME1;THEM4;PDHB;GGT1;ACAA1;NIT2;ACOT4
down	membrane lipid metabolic process	GO:0006643	0.00173333	ACER1;ARV1;ALOX12B;ALOXE3
down	membrane lipid biosynthetic process	GO:0046467	0.00201853	ALDH3A2;ALDH3B2;ACER1;ELOVL4;SPTSSB;ELOVL7;SGPP2
down	primary alcohol catabolic process	GO:0034310	0.00272754	SULT1B1;SULT1E1;SULT1C4
down	cellular response to decreased oxygen levels	GO:0036294	0.00293109	BNIP3L;ACAA2;FAM162A;BNIP3;PMAIP1;RORA;P4HB
down	antimicrobial humoral immune response mediated by antimicrobial peptide	GO:0061844	0.00326944	PGLYRP4;PGLYRP3;S100A12;ROMO1;S100A9;KRT6A
down	response to sterol	GO:0036314	0.00366757	PMVK;RORC;RORA
down	glutathione biosynthetic process	GO:0006750	0.00366757	CHAC2;CHAC1;GGT1
down	triglyceride catabolic process	GO:0019433	0.00376927	FABP5;PNPLA4;FABP12;PNPLA1
down	arachidonic acid metabolic process	GO:0019369	0.00400471	PLA2G4B;ALOX12B;CYP2C19;CYP2C18;ALOXE3;MGLL
down	mitochondrial outer membrane permeabilization	GO:0097345	0.00478229	BNIP3L;BNIP3;PMAIP1
down	sulfation	GO:0051923	0.00478229	SULT1B1;SULT1E1;SULT1C4
down	cellular modified amino acid catabolic process	GO:0042219	0.00478229	CHAC2;CHAC1;GGT1
down	nonribosomal peptide biosynthetic process	GO:0019184	0.00478229	CHAC2;CHAC1;GGT1
down	3'-phosphoadenosine 5'-phosphosulfate metabolic process	GO:0050427	0.00607316	SULT1B1;SULT1E1;PAPSS2;SULT1C4
down	cellular response to oxidative stress	GO:0034599	0.00764902	ERO1A;PRDX2;GPX3;PRDX1;NOX5;ROMO1;P4HB;PRDX6;SOD1
down	phosphatidylcholine acyl-chain remodeling	GO:0036151	0.00803857	PLA2G12A;PLA2G4B;PLBD1;DBI
down	phagosome acidification	GO:0090383	0.00803857	ATP6V1A;ATP6V1B2;ATP6V0A1;ATP6V1C2
down	sterol metabolic process	GO:0016125	0.00820389	CYP26B1;ARV1;MVK;PMVK;FDXR;TM7SF2
down	steroid metabolic process	GO:0008202	0.00965748	CYP26B1;ARV1;AMACR;MVK;SULT1E1;FDXR;ACAA1;CYP2C19
down	amide biosynthetic process	GO:0043604	0.00975463	SMPD2;ARG1;ALOX12B;PCSK5;ALOXE3
down	unsaturated fatty acid metabolic process	GO:0033559	0.00975463	PLA2G4B;ALOX12B;ACAA1;ALOXE3;MGLL
down	very long-chain fatty acid metabolic process	GO:0000038	0.0103802	ELOVL4;ELOVL7;ACAA1;ACOT4
down	coenzyme biosynthetic process	GO:0009108	0.0103802	MOCS2;PANK1;PPCS;LIAS
down	cellular protein modification process	GO:0006464	0.0110949	FLG;ERO1A;SPRR2E;PSMD10;SPRR3;CSTA;CUL3;PTEN;ALOX12B;NEDD8;UBL5;LCE3D;PSMD4;LCE5A;STC2;PIM1;ZNF720;SPRR2A;SPRR2B;TGM3;SKP1;SPRR2D;USP25;EGLN3;KRT2;KRT1;ELP1;ANO8;FBXL16;KRT10;SGPP2;LCE3E;LOR;RBX1;LCE2B;TEC;DAD1;B3GNT4;RPS6KB2;P4HB;RAB5A;SPRR1A;PTPN3
down	icosanoid metabolic process	GO:0006690	0.011729	PLA2G4B;ALOX12B;GGT1;ALOXE3;MGLL
down	fatty acid catabolic process	GO:0009062	0.0129546	ALDH3A2;MCEE;ACAA2;ADTRP;ACAA1;HIBCH
down	cofactor biosynthetic process	GO:0051188	0.0131227	MOCS2;PANK1;PPCS;CIAPIN1
down	virion assembly	GO:0019068	0.0132296	TSG101;UBC;CHMP5
down	fatty acid metabolic process	GO:0006631	0.0142176	ELOVL4;THEM5;THEM4;ALOX12B;GGT1;ACAA1;ALOXE3;ACOT4
down	oxoacid metabolic process	GO:0043436	0.0146511	SULT1B1;SULT1E1;PPA2;SULT1C4
down	phagosome maturation	GO:0090382	0.0146511	ATP6V1A;ATP6V1B2;ATP6V0A1;ATP6V1C2
down	glutathione metabolic process	GO:0006749	0.0151733	GSTZ1;CHAC2;CHAC1;GGT1;SOD1
down	cholesterol metabolic process	GO:0008203	0.0159361	ARV1;ACAA2;MVK;GGPS1;PMVK;TM7SF2
down	intracellular pH reduction	GO:0051452	0.0162873	ATP6V1A;ATP6V1B2;ATP6V0A1;ATP6V1C2
down	fatty acid oxidation	GO:0019395	0.0164566	ALDH3A2;ACAA2;ACAA1;ADH7;HIBCH
down	Wnt signaling pathway	GO:0016055	0.0165877	RNF146;VPS29;WNT6;ARL6;UBC;PTEN;SKP1;RBX1
down	primary alcohol metabolic process	GO:0034308	0.0180385	ALDH3A2;SDR16C5;RDH12
down	purine ribonucleoside bisphosphate metabolic process	GO:0034035	0.0180385	SULT1B1;SULT1E1;SULT1C4
down	nucleotide-sugar biosynthetic process	GO:0009226	0.0180385	GMPPB;NAGK;PMM1
down	mitochondrial membrane organization	GO:0007006	0.0180385	BNIP3;PPIF;PMAIP1
down	triglyceride metabolic process	GO:0006641	0.0192351	LIPF;FABP5;PNPLA4;FABP12;PNPLA1
down	sulfur compound catabolic process	GO:0044273	0.0198921	CHAC2;CHAC1;HPSE;GGT1
down	transferrin transport	GO:0033572	0.0218642	ATP6V1A;ATP6V1B2;ATP6V0A1;ATP6V1C2
down	ferric iron transport	GO:0015682	0.0218642	ATP6V1A;ATP6V1B2;ATP6V0A1;ATP6V1C2
down	sterol transport	GO:0015918	0.0236936	ARV1;CD36;ABCG4
down	cellular iron ion homeostasis	GO:0006879	0.0256758	ATP6V1A;UBC;NEDD8;SKP1;SOD1
down	cellular response to nerve growth factor stimulus	GO:1990090	0.0268395	BDNF;STMN2;SH3GL2
down	early endosome to late endosome transport	GO:0045022	0.0268395	SNX16;AKTIP;RAB5A
down	neutrophil migration	GO:1990266	0.0293562	CXCR2;S100A12;S100A9;S100A8;CD177
down	sulfur compound biosynthetic process	GO:0044272	0.030193	GSTZ1;GGT6;B3GNT4;CHAC2;CHAC1;GGT1;LIAS;PAPSS2
down	vesicle-mediated transport between endosomal compartments	GO:0098927	0.030197	SNX16;AKTIP;RAB5A
down	viral budding	GO:0046755	0.030197	TSG101;CHMP4A;CHMP5
down	intrinsic apoptotic signaling pathway	GO:0097193	0.0318436	ERO1A;CUL3;TMEM117;BNIP3;PMAIP1;CHAC1;PDK1
