# Supplementary material for: Multi-omics analysis of the cervical epithelial integrity of women using depot medroxyprogesterone acetate
Source: PLoS Pathog. 2022 May 9;18(5):e1010494. doi: 10.1371/journal.ppat.1010494 (PMC9119532; doi:10.1371/journal.ppat.1010494)
Supplement: S8 Table — (XLSX) [file ppat.1010494.s013.xlsx]

## Sheet: S8 table
S8 Table. In situ imaging of protein expression of E-cadherin and CD4 in ectocervical tissue samples.
			DMPA (n=28) median (range)	controls (n=64) median (range)	p-values*	adj. p-values**
	Thickness (µm)	All 4 layers	308 (201-507)	319 (166-551)	0.815488	0.863457
		Superficial layer	36 (0-188)	69 (5-160)	4.55601e-05	0.000728643
		Upper IM layer	86 (27-161)	71 (28-146)	0.0136993	0.0352268
		Lower IM layer	84 (18-160)	81 (14-170)	0.73749	0.829676
		Parabasal layer	63 (35-104)	57 (31-122)	0.210709	0.339884
	% E-cadherin area coverage	All 3 layers	29 (25-38)	32 (25-39)	0.000315636	0.00189382
		Upper IM layer	21 (15-30)	22 (12-35)	0.226589	0.339884
		Lower IM layer	32 (27-41)	36 (28-44)	8.09604e-05	0.000728643
		Parabasal layer	33 (26-48)	38 (22-50)	0.00705656	0.0254036
	MFI in E-cadherin net	All 4 layers	0.20 (0.07-0.39)	0.16 (0.09-0.34)	0.357216	0.494607
		Upper IM layer	0.17 (0.05-0.33)	0.13 (0.07-0.32)	0.195649	0.339884
		Lower IM layer	0.22 (0.07-0.41)	0.18 (0.11-0.40)	0.432504	0.556077
		Parabasal layer	0.21 (0.08-0.45)	0.16 (0.09-0.37)	0.516245	0.619494
	CD4 cell frequency (%)	All 4 layers	2.2 (0.09-5.4)	1.4 (0.1-10.7)	0.048508	0.109143
	Proportion of CD4 cells (%)	Upper IM layer	18 (2-43)	10 (0-53)	0.000656933	0.0029562
		Lower IM layer	34 (13-56)	44 (5-69)	0.00907257	0.0272177
		Parabasal layer	45 (25-63)	45 (17-80)	1	1
	Average distance to CD4 cells (µm)	from the vaginal lumen	210 (120-419)	228 (111-417)	0.157701	0.315403
	* Calculated by Mann-Whitney U
	** Adjusted with Benjamini-Hochberg
