# Supplementary material for: Multi-omics analysis of the cervical epithelial integrity of women using depot medroxyprogesterone acetate
Source: PLoS Pathog. 2022 May 9;18(5):e1010494. doi: 10.1371/journal.ppat.1010494 (PMC9119532; doi:10.1371/journal.ppat.1010494)
Supplement: S10 Table — (XLSX) [file ppat.1010494.s015.xlsx]

## Sheet: DSG-1
S10 Table. In situ imaging of protein expression of desmoglein-1 and claudin-1 in ectocervical tissue samples
Patient ID	Group	Total area analyzed (µm2)	Height all three layers combined (in µm)	Height of upper layer based on desmoglein-1 (in µm)	Height of basal layer based on desmoglein-1 (in µm)	Height of desmoglein-1+ layer	Relative height of upper layer based on desmoglein-1 (in %)	Relative height of basal layer based on desmoglein-1 (in %)	Relative height of desmoglein-1+ layer (in %)	MFI of desmoglein-1	MFI/µm2 of desmoglein-1 (in µm)
P014	Control	177019	297	141	12	144	48	4	48	10604	0,16
P071	Control	126499	242	92	22	127	38	9	53	16781	0,32
P077	Control	159129	278	124	14	140	45	5	50	10699	0,16
P083	Control	312376	542	241	38	263	45	7	49	10069	0,09
P018	Control	184951	331	90	0	62	27	0	19	1362	0,05
P031	Control	220731	413	126	31	256	31	8	62	7335	0,07
P033	Control	186595	303	99	22	182	33	7	60	18263	0,18
P004	Control	206350	371	201	21	149	54	6	40	14327	0,23
P042	Control	228046	405	282	22	101	70	5	25	12858	0,31
P005	Control	138585	235	115	7	112	49	3	48	6838	0,12
P045	Control	162299	296	191	19	87	64	6	29	10820	0,27
P003	Control	288736	499	223	20	256	45	4	51	10858	0,12
P040	Control	95075	154	103	26	24	67	17	16	10260	0,37
P001	Control	135829	242	98	7	138	40	3	57	8593	0,13
P053	Control	224285	405	94	0	159	23	0	39	2584	0,04
P068	Control	124326	231	51	1	152	24	0	66	5091	0,07
P012	Control	156846	259	125	9	108	47	3	42	5707	0,11
P029	Control	212083	373	231	3	139	62	1	37	8865	0,12
P079	Control	159815	294	137	22	135	47	7	46	6681	0,13
P080	Control	210738	368	100	4	263	27	1	72	4900	0,04
P073	Control	242251	386	232	7	146	60	2	38	9194	0,11
P015	Control	117625	198	103	10	85	52	5	43	7003	0,14
P021	Control	198306	338	176	14	148	52	4	44	11127	0,15
P072	Control	97166	185	123	67	2	64	35	1	3124	0,11
P087	Control	297153	456	187	39	230	41	9	50	10307	0,10
P106	Control	180941	331	95	1	218	33	0	66	7539	0,08
P118	Control	179554	270	62	5	203	23	2	75	7192	0,06
P027	Control	186464	242	136	13	77	56	5	32	6774	0,10
P061	Control	135035	259	89	15	154	34	6	60	9785	0,15
P017	Control	91737	191	116	28	27	59	14	14	3502	0,27
P050	Control	184730	338	233	14	91	69	4	27	16021	0,41
P022	Control	199466	451	192	14	245	43	3	54	11222	0,16
P074	Control	109561	183	102	25	56	56	14	30	11562	0,44
P025	Control	156321	259	63	32	164	24	12	63	10617	0,13
P026	Control	207600	334	247	9	79	74	3	23	12410	0,31
P043	Control	163248	286	x	x	0	x	x	0	0	0,00
P008	Control	214221	351	100	38	213	29	11	61	11194	0,11
P117	Control	236305	399	214	13	173	53	3	43	12512	0,19
P020	Control	138774	207	110	33	65	53	16	31	13966	0,31
P044	Control	205543	326	214	15	98	66	5	30	17320	0,35
P057	Control	121412	223	144	13	66	65	6	30	14283	0,45
P062	Control	165152	314	159	29	126	51	9	40	13756	0,27
P046	Control	186533	298	144	17	137	48	6	46	7573	0,10
P039	Control	202151	373	226	21	126	61	6	34	13925	0,24
P052	Control	133519	258	83	26	148	32	10	57	11701	0,20
P041	Control	170533	276	149	13	115	54	5	42	11663	0,17
P064	Control	161234	343	225	24	94	66	7	27	14988	0,45
P066	Control	137123	219	137	19	63	62	9	29	15190	0,43
P059	Control	286424	440	290	18	131	66	4	30	12207	0,20
P075	Control	174552	300	152	27	121	51	9	40	14321	0,26
P006	Control	116647	184	113	36	35	62	20	19	16501	0,47
P024	Control	218313	380	108	15	257	28	4	68	9090	0,07
P048	Control	162822	273	143	35	96	52	13	35	16257	0,36
P067	Control	254326	440	241	2	197	55	0	45	19272	0,21
P019	Control	102751	269	105	11	51	43	5	19	3386	0,25
P069	Control	137429	243	209	5	127	66	2	52	5990	0,12
P103	DMPA	256664	415	129	35	252	31	8	61	9794	0,08
P088	DMPA	143533	235	78	18	139	33	8	59	9987	0,15
P097	DMPA	174549	329	67	15	247	20	4	75	9473	0,09
P119	DMPA	138372	238	25	0	128	11	0	54	2927	0,05
P113	DMPA	166095	355	165	13	177	47	4	50	6231	0,08
P121	DMPA	212941	295	139	5	152	47	2	51	9215	0,10
P090	DMPA	119490	225	49	1	134	20	1	60	5227	0,08
P092	DMPA	206207	378	154	8	215	41	2	57	5063	0,05
P114	DMPA	166048	300	169	17	113	56	6	38	11761	0,24
P051	DMPA	133899	336	163	0	173	49	0	51	7053	0,12
P115	DMPA	144518	270	161	9	84	57	3	31	4050	0,10
P110	DMPA	130968	229	78	12	116	33	5	51	4607	0,08
P096	DMPA	179928	329	165	49	116	50	15	35	10570	0,19
P098	DMPA	129658	272	121	14	72	47	5	27	3832	0,13
P095	DMPA	225855	366	145	20	153	37	5	42	6128	0,08
P107	DMPA	284051	497	189	83	225	38	17	45	6215	0,06
P108	DMPA	175217	303	72	2	118	23	1	39	3011	0,05
P111	DMPA	128188	218	53	15	105	23	7	48	5999	0,10
P116	DMPA	93283	202	85	9	109	42	4	54	10755	0,25
P120	DMPA	212606	383	145	15	144	39	4	38	6227	0,10
P089	DMPA	138813	250	145	4	79	54	1	32	6375	0,22
P0191	DMPA	242004	417	228	15	174	55	4	42	7939	0,10
P099	DMPA	153505	257	31	6	48	14	3	19	2054	0,06
P100	DMPA	184167	298	125	126	47	42	42	16	8277	0,14
P101	DMPA	159515	270	126	3	103	44	1	38	7259	0,14
P093	DMPA	284762	511	170	32	199	34	6	39	5920	0,06
P085	DMPA	236459	400	x	x	0	x	x	0	0	0,00
MFI of desmoglein-1+ staining measured within the desmoglein-1+ layer. MFI: mean fluourescence intensity.

## Sheet: Claudin-1
S10 Table. In situ imaging of protein expression of claudin-1 per study individual.
Patient ID	Group	Height of upper layer based on claudin-1 (in µm)	Height of basal layer based on claudin-1 (in µm)	Height of claudin-1+ layer	Relative height of upper layer based on claudin-1 (in %)	Relative height of basal layer based on claudin-1 (in %)	Relative height of claudin-1+ layer (in %)	MFI of claudin-1	MFI/µm2 of claudin-1 (in µm)
P014	Control	122	7	168	41	2	57	6653	0,07
P033	Control	108	53	142	36	17	47	9487	0,13
P004	Control	188	9	174	51	2	47	12053	0,17
P005	Control	114	7	115	48	3	49	8304	0,14
P003	Control	228	29	242	46	6	49	10323	0,11
P001	Control	128	14	100	53	6	41	6867	0,14
P053	Control	152	26	249	35	6	58	7908	0,07
P029	Control	224	17	131	60	5	35	8952	0,13
P021	Control	128	27	183	38	8	54	10633	0,12
P017	Control	89	17	62	47	9	32	7457	0,32
P022	Control	175	10	266	39	2	59	11349	0,14
P025	Control	81	23	155	31	9	60	11100	0,16
P026	Control	240	13	81	72	4	24	12404	0,34
P043	Control	93	37	156	32	13	55	10001	0,13
P008	Control	101	27	223	29	8	64	12619	0,12
P020	Control	107	19	125	43	7	50	17620	0,34
P044	Control	200	21	105	61	6	32	13273	0,25
P039	Control	223	19	131	60	5	35	12384	0,20
P041	Control	145	17	115	52	6	41	10651	0,19
P059	Control	266	24	149	61	6	34	14940	0,22
P006	Control	112	24	82	51	11	37	15011	0,39
P024	Control	134	48	197	35	13	52	10413	0,12
P048	Control	137	18	118	50	7	43	13473	0,23
P019	Control	178	2	88	66	1	33	9324	0,30
P071	Control	76	19	147	31	8	61	18766	0,28
P077	Control	130	6	142	47	2	51	14063	0,20
P083	Control	225	75	242	41	14	45	7464	0,07
P031	Control	122	18	273	30	4	66	8784	0,07
P042	Control	265	17	123	66	4	30	13814	0,25
P045	Control	175	17	105	59	6	35	10671	0,22
P068	Control	72	25	89	31	11	41	4601	0,12
P079	Control	118	37	139	40	13	47	7684	0,14
P080	Control	119	25	224	32	7	61	6313	0,07
P073	Control	220	10	156	57	3	40	13172	0,14
P072	Control	57	27	100	31	15	54	5944	0,13
P027	Control	111	21	110	46	9	45	8449	0,11
P050	Control	229	19	90	68	6	27	12884	0,30
P074	Control	85	20	77	47	11	42	12203	0,33
P057	Control	126	6	91	57	3	41	17100	0,39
P062	Control	129	37	147	41	12	47	13769	0,23
P046	Control	154	13	130	52	4	44	9244	0,14
P052	Control	66	25	167	25	10	65	12063	0,17
P064	Control	207	17	119	60	5	35	9947	0,22
P066	Control	112	6	102	51	3	46	14282	0,26
P075	Control	146	33	121	49	11	40	12571	0,22
P067	Control	214	18	209	49	4	47	14083	0,16
P069	Control	148	5	91	61	2	37	8714	0,21
P018	Control	117	5	169	35	1	52	8578	0,11
P040	Control	112	25	41	63	14	23	11152	0,47
P012	Control	96	19	167	34	7	59	8233	0,11
P105	Control	82	24	93	41	12	47	8232	0,16
P087	Control	175	42	240	38	9	53	10644	0,10
P106	Control	81	25	186	28	9	64	9852	0,13
P118	Control	69	60	141	25	22	52	11892	0,16
P061	Control	119	18	122	46	7	47	9407	0,19
P117	Control	204	9	186	51	2	46	17366	0,24
P103	DMPA	178	5	233	43	1	56	10192	0,09
P088	DMPA	76	16	143	32	7	61	16443	0,21
P097	DMPA	72	16	241	22	5	73	11362	0,10
P119	DMPA	101	8	198	33	3	65	9598	0,11
P113	DMPA	197	8	150	55	2	42	10111	0,14
P121	DMPA	91	3	202	31	1	68	13186	0,11
P090	DMPA	29	19	177	13	8	79	10359	0,13
P092	DMPA	125	16	236	33	4	62	10079	0,09
P114	DMPA	159	9	133	53	3	44	9186	0,14
P051	DMPA	138	35	164	41	10	49	6165	0,12
P115	DMPA	102	11	157	38	4	58	9751	0,14
P110	DMPA	60	18	151	26	8	66	7315	0,10
P096	DMPA	174	19	136	53	6	41	10527	0,18
P098	DMPA	124	22	126	46	8	46	8671	0,18
P095	DMPA	143	27	196	39	7	53	9802	0,10
P107	DMPA	222	120	155	45	24	31	6861	0,11
P108	DMPA	75	3	225	25	1	74	8974	0,08
P111	DMPA	71	14	133	33	6	61	11445	0,16
P116	DMPA	86	10	107	42	5	53	16499	0,40
P120	DMPA	144	10	230	38	3	60	12493	0,12
P089	DMPA	45	1	80	16	0	32	3693	0,11
P091	DMPA	247	30	140	59	7	34	8594	0,13
P099	DMPA	53	9	56	18	3	22	2955	0,10
P100	DMPA	118	22	159	40	7	53	9336	0,11
P101	DMPA	107	3	80	39	1	29	8633	0,21
P093	DMPA	192	22	297	38	4	58	9158	0,08
P085	DMPA	152	5	243	38	1	61	6243	0,05
MFI of claudin-1+ staining measured within the claudin-1+ layer. MFI: mean fluourescence intensity.
