# Supplementary material for: Multi-omics analysis of the cervical epithelial integrity of women using depot medroxyprogesterone acetate
Source: PLoS Pathog. 2022 May 9;18(5):e1010494. doi: 10.1371/journal.ppat.1010494 (PMC9119532; doi:10.1371/journal.ppat.1010494)
Supplement: S11 Table — (XLSX) [file ppat.1010494.s016.xlsx]

## Sheet: S Table 11
S11 Table. Proteins included in the protein-profiling assay.
Gene	Gene description	HPA Antibody ID	Uniprot ID
AHSG	alpha 2-HS glycoprotein	HPA001524	P02765
ANXA1	annexin A1	HPA011918	P04083
ANXA3	annexin A3	HPA013431, HPA013398	P12429
BCAP31	B cell receptor associated protein 31	HPA003906	P51572
C4BPA	complement component 4 binding protein alpha	HPA001845	P04003
CAPN1	calpain 1	HPA005992	P07384
CAPN14	calpain 14	HPA067311	A8MX76
CAPNS1	calpain small subunit 1	HPA006872	P04632
CD5L	CD5 molecule like	HPA026432	O43866
CFH	complement factor H	HPA049176	P08603
COL1A2	collagen type I alpha 2 chain	HPA068464	P08123
CORO1A	coronin 1A	HPA051132	P31146
CRNN	cornulin	HPA024343	Q9UBG3
CSTA	cystatin A	HPA000392, HPA001031	P01040
CSTB	cystatin B	HPA058557, HPA017380	P04080
CTSG	cathepsin G	HPA047737	P08311
CXCL10	C-X-C motif chemokine ligand 10	HPA029858	P02778
DEFA1;DEFA1B;DEFA3	defensin alpha 1;defensin alpha 1B;defensin alpha 3	HPA044693	P59665;P59666
DEFA5	defensin alpha 5	HPA015775	Q01523
DMKN	dermokine	HPA029406	Q6E0U4
DSC2	desmocollin 2	HPA012615	Q02487
DSG1	desmoglein 1	HPA022128	Q02413
DSG3	desmoglein 3	HPA056863	P32926
ELANE	elastase, neutrophil expressed	HPA066836	P08246
F11R	F11 receptor	HPA061700	Q9Y624
FGA	fibrinogen alpha chain	HPA064755, HPA051370	P02671
FLNA	filamin A	HPA002925, HPA001115	P21333
GPX3	glutathione peroxidase 3	HPA071520, HPA062579	P22352
IFNG	interferon gamma	HPA049525	P01579
IL36G	interleukin 36 gamma	HPA055042	Q9NZH8
ITIH2	inter-alpha-trypsin inhibitor heavy chain 2	HPA059150, HPA062964	P19823
KLK11	kallikrein related peptidase 11	HPA038938	Q9UBX7
KNG1	kininogen 1	HPA001616	P01042
KRT1	keratin 1	HPA017917, HPA019797, HPA062908	P04264
KRT13	keratin 13	HPA030877	P13646
KRT14	keratin 14	HPA023040	P02533
KRT18	keratin 18	HPA001605	P05783
KRT4	keratin 4	HPA034881	P19013
KRT5	keratin 5	HPA059479	P13647
LDHA	lactate dehydrogenase A	HPA075026	P00338
LGMN	legumain	HPA000799, HPA001426	Q99538
LOR	loricrin	HPA076123	P23490
LRG1	leucine rich alpha-2-glycoprotein 1	HPA001888	P02750
LSP1	lymphocyte-specific protein 1	HPA019693	P33241
LYZ	lysozyme	HPA048284	P61626
MIF	macrophage migration inhibitory factor	HPA003868	P14174
MMP8	matrix metallopeptidase 8	HPA022935	P22894
MMP9	matrix metallopeptidase 9	HPA063909	P14780
MSN	moesin	HPA011135	P26038
MUC16	mucin 16, cell surface associated	HPA065600	Q8WXI7
MUC5AC	mucin 5AC, oligomeric mucus/gel-forming	HPA040615	P98088
MYH9	myosin heavy chain 9	HPA001644	P35579
NCF2	neutrophil cytosolic factor 2	HPA002327, HPA006040	P19878
PI3	peptidase inhibitor 3	HPA017737	P19957
PKP1	plakophilin 1	HPA027221	Q13835
PLAUR	plasminogen activator, urokinase receptor	HPA050843	Q03405
RPTN	repetin	HPA030485	Q6XPR3
S100A12	S100 calcium binding protein A12	HPA002881, HPA003620	P80511
S100A2	S100 calcium binding protein A2	HPA034651	P29034
S100A6	S100 calcium binding protein A6	HPA008060	P06703
S100P	S100 calcium binding protein P	HPA019502	P25815
SERPINA1	serpin family A member 1	HPA001291	P01009
SERPINA3	serpin family A member 3	HPA000893	P01011
SERPINA6	serpin family A member 6	HPA017864	P08185
SERPINB1	serpin family B member 1	HPA018871	P30740
SERPINB5	serpin family B member 5	HPA019025, HPA019132	P36952
SERPINB7	serpin family B member 7	HPA024200	O75635
SERPING1	serpin family G member 1	HPA048738	P05155
SPINK5	serine peptidase inhibitor, Kazal type 5	HPA011351, HPA009067	Q9NQ38
SPRR3	small proline rich protein 3	HPA024330, HPA044467	Q9UBC9
STS	steroid sulfatase	HPA002904	P08842
TACSTD2	tumor associated calcium signal transducer 2	HPA055067, HPA043104	P09758
TMPRSS11E	transmembrane serine protease 11E	HPA051062	Q9UL52
TXNDC17	thioredoxin domain containing 17	HPA022931	Q9BRA2
HPA: Human Protein Atlas.
