# Supplementary material for: Multi-omics analysis of the cervical epithelial integrity of women using depot medroxyprogesterone acetate
Source: PLoS Pathog. 2022 May 9;18(5):e1010494. doi: 10.1371/journal.ppat.1010494 (PMC9119532; doi:10.1371/journal.ppat.1010494)
Supplement: S12 Table — (XLSX) [file ppat.1010494.s017.xlsx]

## Sheet: Table S12
S12 Table. Protein levels in cervicovaginal lavage samples.
Patient/Sample ID	Group	LGMN_HPA000799	LGMN_HPA001426	KRT18_HPA001605	MIF_HPA003868	FLNA_HPA001115	STS_HPA002904	FLNA_HPA002925	BCAP31_HPA003906	CSTA_HPA000392	CSTA_HPA001031	C4BPA_HPA001845	NCF2_HPA002327	NCF2_HPA006040	SERPINA3_HPA000893	SERPINA1_HPA001291	AHSG_HPA001524	KNG1_HPA001616	MYH9_HPA001644	LRG1_HPA001888	S100A12_HPA002881	S100A12_HPA003620	CAPN1_HPA005992	CAPNS1_HPA006872	S100A6_HPA008060	SPINK5_HPA009067	MSN_HPA011135	SPINK5_HPA011351	ANXA1_HPA011918	DSC2_HPA012615	ANXA3_HPA013398	ANXA3_HPA013431	DEFA5_HPA015775	CSTB_HPA017380	PI3_HPA017737	SERPINA6_HPA017864	KRT1_HPA017917	SERPINB1_HPA018871	SERPINB5_HPA019132	SERPINB5_HPA019025	LSP1_HPA019693	S100P_HPA019502	KRT1_HPA019797	MMP8_HPA022935	TXNDC17_HPA022931	KRT14_HPA023040	DSG1_HPA022128	SERPINB7_HPA024200	CRNN_HPA024343
P001	Control	2.84599	2.46443	2.1114	1.96281	1.99017	2.00259	2.36721	2.17088	3.53162	3.49841	2.88059	2.0095	1.99386	2.79792	3.60918	3.82841	3.20662	2.32504	3.37243	4.14648	4.19089	2.49807	2.80633	3.79967	2.63124	2.62298	3.12218	3.78141	3.00353	3.50309	3.1435	1.93838	3.1288	4.04318	3.08103	2.24356	2.72557	3.29691	2.69036	2.46984	2.7323	2.19049	2.36593	3.22572	2.08344	2.5614	2.13707	3.79276
P002	Control	3.15966	2.85264	2.12884	2.04649	2.06729	2.09748	3.34467	2.92235	3.61995	3.54479	2.14905	2.53115	2.14684	2.1049	2.50378	3.64438	2.27068	2.89579	3.1761	4.18371	4.19692	2.71802	2.82495	3.7231	2.85282	3.07005	3.4668	4.10871	3.10256	3.81151	3.56906	1.99037	3.61372	4.10933	2.36808	2.37261	2.9281	3.21289	2.70416	2.83046	3.55367	2.20731	2.79582	3.22967	2.23225	2.57841	2.14232	3.7825
P003	Control	1.98727	1.81674	1.95061	2.12304	1.86136	1.86844	1.90195	1.95503	3.37256	3.52668	1.7894	1.85931	1.90859	1.89556	1.98645	2.61999	2.19387	2.17905	2.38538	3.98325	3.86617	2.33568	2.61297	3.5713	2.12917	2.16813	2.42974	4.12507	2.66351	3.29926	2.99719	2.0797	2.53273	3.61994	1.97183	2.20584	2.31675	2.58956	2.144	1.9624	2.57791	2.8234	2.02404	2.95711	2.02503	2.116	1.9565	3.65257
P004	Control	2.34171	2.01124	1.73762	1.65997	1.77178	1.79505	1.80662	1.78273	3.41533	3.50137	1.6611	1.71305	1.85072	1.75763	1.65093	2.08466	1.74915	1.84652	2.06496	2.53751	2.23355	1.9359	1.8444	2.29179	2.02235	1.92788	2.19642	3.27351	2.66976	2.83753	2.52253	1.7254	2.45329	3.93532	1.77875	2.1775	1.94309	2.03032	1.853	1.78687	2.4916	1.79731	1.93994	2.46863	1.79351	1.94385	1.90807	3.61092
P005	Control	2.12165	1.90518	1.88675	1.96939	1.8567	1.88396	1.87521	1.96014	3.48575	3.54772	1.79841	1.87528	1.952	1.90695	1.92253	2.17929	2.03398	2.00388	2.28076	4.03509	3.97663	2.42416	2.89474	3.60024	1.97853	2.0617	2.0457	2.20397	2.32716	3.49834	3.12099	1.82613	2.16731	2.34568	1.93466	2.0443	2.24676	2.10184	1.93063	1.93199	2.3909	1.95935	2.08024	3.15572	1.9028	2.68487	1.99159	2.17844
P008	Control	2.45328	2.09609	2.58495	1.70638	1.85281	1.83442	3.0496	2.83628	3.60239	3.51983	1.93442	2.33649	1.911	1.92338	1.97031	2.96435	1.85013	2.54787	2.49382	3.91879	3.82477	2.23208	2.70727	3.47655	2.41332	3.02603	3.24295	3.9471	3.10957	3.61059	3.30347	1.72072	3.54635	4.02969	1.88851	3.05177	2.90716	2.99418	2.12895	2.34838	3.27992	3.65726	2.40843	2.94212	2.26392	2.09361	1.91991	3.81422
P012	Control	2.2321	1.92929	1.84186	1.82179	1.81678	1.80825	2.54736	2.40874	3.60961	3.55021	1.74681	2.00595	1.86237	1.92008	1.88135	2.91272	2.00501	2.241	2.63873	3.73922	3.57007	1.96965	2.11234	3.5665	2.4783	2.5012	3.09306	3.83701	2.81189	3.33321	3.02649	1.77526	3.44851	4.11967	1.89957	2.99827	2.37815	2.44096	1.97188	2.30323	2.82765	2.47693	2.11958	2.91012	2.26308	1.94675	1.89205	3.89776
P014	Control	3.00886	2.71029	2.30298	1.83705	2.05006	2.18412	3.3207	2.84979	3.50227	3.41347	2.48941	2.55672	2.16537	2.10602	2.18279	3.29927	2.3665	3.02454	2.86508	4.0529	4.061	2.6766	3.47518	3.72681	2.80923	3.02149	3.1842	3.95116	2.9452	3.7532	3.54154	2.01138	3.2241	3.70724	2.24048	2.52859	2.97103	2.82155	2.22362	2.49028	3.47481	2.58712	2.91804	3.35529	2.22581	2.37548	2.15186	3.56312
P017	Control	2.52583	2.20395	2.30943	1.92497	1.97015	1.97234	2.50183	2.09617	3.50617	3.50004	2.17225	2.22376	2.15134	1.96075	2.06204	3.1259	2.18067	2.70334	2.81208	4.12593	4.14588	2.50314	3.03168	3.70124	2.28401	2.82494	2.9159	4.1437	3.07223	3.75879	3.48327	1.86818	2.94087	3.38648	2.05362	2.06159	2.63404	2.81594	2.31945	2.61792	3.22361	2.63406	2.34185	3.28455	1.98241	2.07194	2.00453	3.83397
P018	Control	2.14963	1.88543	1.762	1.67204	1.82975	1.81788	2.55082	1.88059	3.41062	3.47938	1.77248	1.99904	1.87897	1.81248	1.83526	2.72375	1.87362	2.01886	2.68223	4.00507	3.92882	2.09926	2.24108	3.45757	2.12496	2.47473	2.84466	3.86339	2.53321	3.51623	3.09983	1.77026	2.59581	3.27693	1.85258	2.31928	2.28898	2.22975	1.89761	2.10715	2.93756	1.86192	2.10982	2.90263	1.82727	1.81673	1.91226	3.78287
P019	Control	2.61522	2.27423	2.31057	1.87852	2.1195	2.11471	2.15076	2.26485	3.3683	3.46994	2.264	2.23493	2.02356	2.09391	2.58632	3.44076	2.52473	2.50219	3.1698	4.0875	4.09291	2.48711	3.17021	3.76827	2.21335	2.77539	2.88297	3.96701	2.86223	3.59892	3.27579	1.90727	3.2049	3.21956	2.25745	2.12218	2.72596	2.96211	2.57971	2.88571	2.9253	3.00066	2.18116	3.46567	2.33	2.27528	2.06378	3.58755
P022	Control	2.47931	2.14406	1.88306	2.21064	1.88914	1.87135	2.15822	1.96958	3.39171	3.5347	1.77899	1.95533	1.89342	1.90688	2.03012	2.77265	1.99071	2.07141	2.90232	3.99803	3.95249	2.39565	2.3153	3.55218	2.23864	2.46605	2.5665	3.73177	2.80617	3.16848	2.79954	1.79929	3.11547	4.11155	1.95044	2.09258	2.31629	2.79924	2.29855	2.33245	2.58275	2.38299	2.10975	3.09912	2.35569	2.37532	1.94107	3.83701
P029	Control	2.53164	2.28901	2.25632	2.09215	2.10765	2.13976	2.12066	2.15281	3.41823	3.51551	2.01601	2.39655	2.17286	2.09719	2.25936	3.08314	2.23433	2.50608	2.60808	4.1017	4.10452	2.96189	3.11311	3.72587	2.26412	2.69124	2.85612	3.6296	2.68973	3.67937	3.36253	2.10411	2.73465	2.84104	2.26435	2.59398	2.67372	2.67187	2.27104	2.55131	2.76384	2.82716	2.51837	3.20612	2.11304	2.39513	2.15085	3.73886
P033	Control	2.6602	2.33583	1.85251	1.78665	1.89526	1.908	2.60834	2.14846	3.41805	3.53936	1.87841	2.18174	1.92241	1.89787	1.90013	3.03916	1.90676	2.27224	2.51089	3.99502	3.94062	2.32261	2.29171	3.62595	2.51563	2.5765	2.69891	3.58929	2.98743	3.51873	3.17864	1.81145	2.76897	3.94124	2.03709	2.71417	2.46345	2.35558	1.9912	2.27744	3.05258	2.31636	2.30639	2.68285	2.25836	2.54166	1.97166	3.69304
P036	Control	2.55663	2.23972	1.95265	2.37714	1.92496	1.93343	1.96141	2.01039	3.36913	3.55509	1.85051	2.01846	1.92899	1.91773	1.97179	2.89162	2.1213	2.10358	2.62458	4.06785	4.03618	2.62607	2.62299	3.72429	2.78056	2.5102	2.415	3.93447	3.02603	3.44911	3.11772	1.85026	2.98215	3.71428	2.0215	2.04571	2.4849	3.14867	2.66945	2.49138	2.66631	2.52302	2.11229	3.21796	2.40648	2.53139	1.96771	3.83289
P039	Control	2.45653	2.12293	2.57778	2.37917	2.00262	1.9458	1.85228	2.95564	3.33245	3.50441	1.95627	1.96422	1.99514	2.07381	2.49143	3.23351	2.09195	2.33791	2.86839	4.06112	4.00497	2.81712	3.03969	3.71364	2.15385	2.27279	2.40187	2.84561	2.55925	3.3902	3.04112	1.80954	2.67931	2.65474	2.13647	2.39943	2.51478	2.46474	2.07473	2.2545	2.70369	3.36623	2.08254	3.25056	2.03365	2.82058	2.0323	3.52956
P043	Control	2.51566	2.18802	2.26397	1.93325	1.98335	1.97001	2.89908	2.95044	3.63948	3.54595	2.1449	2.23838	2.14494	2.37237	2.87166	3.63185	2.74551	2.8034	2.85604	4.18147	4.23949	2.39186	2.80218	3.79809	2.69746	2.89123	3.0463	3.99556	3.28219	3.65486	3.35109	1.90241	3.54756	3.27818	2.563	3.23343	2.74385	2.99303	2.256	2.68185	3.15426	3.23966	2.4956	2.84506	2.4138	2.63477	2.02651	3.74122
P044	Control	2.43643	2.08469	1.86947	1.68001	1.8321	1.82818	2.21623	2.87306	3.62714	3.55164	1.72679	1.85182	1.86831	1.952	2.30052	3.34051	2.16586	2.56245	2.33743	3.76572	3.57468	2.20192	2.21678	3.31167	2.611	2.32363	3.1479	3.80829	3.0478	3.11494	2.83785	1.74985	3.56141	3.55442	1.95862	3.2892	2.42047	2.61637	1.90105	2.17702	2.87561	2.60938	2.0147	2.64742	2.51723	2.40647	1.91692	3.8264
P048	Control	2.41424	2.11393	2.13887	1.69404	1.86173	1.86155	3.11045	2.91033	3.6736	3.52262	1.84369	2.30337	1.96557	2.28651	1.91702	3.05378	1.97665	2.68267	2.34985	3.9368	3.89561	2.21356	2.64009	3.45542	2.87309	2.92033	3.55017	3.97993	3.18094	3.64294	3.34148	1.77682	3.67114	4.08417	1.92534	3.4795	2.75053	2.95067	2.35473	2.30328	3.12356	3.46896	2.56056	2.79228	2.35994	2.58835	1.90856	3.8442
P053	Control	2.27797	1.98902	2.39374	1.79014	1.82698	1.83914	2.53621	2.88339	3.66137	3.52953	1.771	1.88689	1.91882	2.05659	2.29239	3.1831	2.25087	2.83969	2.57489	3.84155	3.69571	2.31272	2.53792	3.55377	2.73697	2.50805	3.32557	3.86982	3.23668	3.25005	2.99599	1.82207	3.62636	3.99888	2.02172	3.26082	2.59773	2.92984	2.00534	2.38244	3.05985	3.44458	2.10093	2.99048	2.39314	2.60602	1.9307	3.73764
P061	Control	2.10617	1.86608	1.91114	2.00827	1.86714	1.8878	1.88406	1.91698	3.2188	3.42961	1.86226	1.85164	1.94858	2.11571	2.63747	3.49661	2.1073	1.99882	2.7645	3.73111	3.54885	2.00089	2.21137	3.81292	2.28086	2.20102	2.27767	3.35991	2.43365	2.86989	2.47737	1.8705	2.44387	3.4341	2.13016	1.8571	2.37971	2.75637	2.23043	2.04883	2.14037	1.91838	2.05144	2.8334	1.88944	2.11092	1.97266	3.54607
P065	Control	2.88629	2.49989	2.27434	2.00226	2.14788	1.9982	3.02666	2.90054	3.6054	3.52561	2.36535	2.5028	2.14428	2.65244	2.98877	3.73005	2.81888	2.94158	3.35399	4.09319	4.0777	2.31483	2.37934	3.66009	2.98364	3.09946	3.56481	3.80041	3.21495	3.6365	3.33789	1.96046	3.65159	4.17587	2.74993	3.50658	2.91937	2.99097	2.15128	3.20273	3.12032	3.25555	2.95564	3.03964	2.57676	2.59533	2.14214	3.84281
P031	Control	2.49376	2.18533	2.38788	1.70675	1.8638	1.86605	3.07124	2.78891	3.60489	3.50893	1.87739	2.47751	1.95747	1.97276	2.10386	3.21891	1.91551	2.63288	2.61584	3.89437	3.82965	2.16921	2.71416	3.54336	2.66427	2.96459	3.25426	3.78175	2.90047	3.60001	3.32086	1.77862	3.54381	3.99488	2.02377	3.2448	2.93087	2.8331	2.0458	2.36223	3.19065	3.31285	2.71917	2.81707	2.32106	2.46295	1.9991	3.84793
P040	Control	2.79555	2.355	2.07053	1.90664	2.02113	1.85801	2.953	2.59278	3.61669	3.53292	2.21921	2.45674	1.99955	2.09301	2.96122	3.7921	2.4721	2.6462	3.15813	4.11594	4.12338	2.10079	2.32146	3.59634	2.65048	2.9942	2.93725	3.83176	3.24259	3.43435	3.09136	1.78041	3.35764	4.0502	2.69254	2.4722	2.83019	2.79933	2.08614	2.94572	3.259	3.32282	2.53204	2.86367	2.21204	2.55698	1.9613	3.72803
P042	Control	2.18962	2.01544	2.07536	2.16704	1.97794	2.01758	2.06131	2.09969	3.30456	3.39416	2.05125	2.05828	2.00047	2.0062	2.1092	3.12097	2.1876	2.44551	2.87109	4.13215	4.13904	2.40034	2.74122	3.70159	2.16751	2.55927	2.44132	2.98179	2.84174	3.62461	3.27623	1.90867	2.47844	3.02942	2.12068	2.14638	2.47939	2.44503	2.1645	2.17764	2.86729	2.74869	2.24005	3.14523	1.99864	2.19682	2.06323	3.4917
P045	Control	2.3793	2.17452	1.97489	1.92397	1.97005	2.00766	2.71851	2.59907	3.57807	3.4804	1.97934	2.22468	2.07986	2.19591	2.03408	2.78919	2.06176	2.67231	2.5999	3.93264	3.92939	2.04932	2.06534	3.19951	2.4557	2.69057	2.99227	3.3865	2.81167	3.49663	3.17583	1.96454	3.48626	3.98982	2.19173	3.38623	2.86456	3.11102	1.99076	2.15076	2.79284	2.67592	2.54908	2.59948	2.5939	2.54327	2.03127	3.65995
P046	Control	2.12647	1.89574	1.97004	1.99838	1.92892	2.00844	1.99239	2.10182	3.13727	3.37051	1.95164	1.97298	1.93269	2.10974	3.18492	3.55369	2.34186	2.14533	3.2583	4.12502	4.10355	2.47107	2.7506	3.67211	2.05449	2.33781	2.22547	2.87983	2.28975	3.07903	2.69853	1.85683	2.33796	3.20585	2.18353	1.95253	2.69445	2.85942	2.31583	2.18812	2.51611	2.33441	2.08734	3.18819	1.91552	2.08526	1.9939	3.07867
P050	Control	2.28778	1.96682	1.99916	1.8555	2.06501	1.89171	2.58297	2.35493	3.45007	3.50595	2.24513	2.28237	1.91796	2.22328	2.67334	3.65123	2.17515	2.32885	3.26223	4.24046	4.29131	2.09182	2.23463	3.67373	2.39679	2.72515	2.78877	3.64254	2.85448	3.45461	3.10501	1.79945	3.39521	3.79704	2.55041	2.57417	2.85542	2.28961	1.9194	2.737	2.87514	2.31908	2.40287	2.78576	1.94343	2.15565	1.94801	3.57367
P052	Control	2.32071	2.08524	2.36624	1.9426	1.92433	1.94719	2.02517	2.39271	3.12348	3.32452	1.93738	2.02104	1.99225	1.9437	1.89051	2.24774	2.10281	2.4958	2.41751	4.04483	4.00104	2.90139	3.27945	3.68564	2.2804	2.23898	2.2583	3.98106	2.60909	3.69205	3.41579	1.88421	2.54758	2.49222	1.97858	2.67186	2.43564	2.54935	2.24014	1.93891	3.0504	3.34406	2.44635	3.23119	2.00408	2.85193	2.01591	3.20538
P057	Control	1.99548	1.7699	2.5453	1.62564	1.78392	1.79102	2.49599	2.86046	3.69833	3.5411	1.77682	1.84531	1.85153	1.92273	1.92957	2.37764	1.97748	2.71341	2.24165	2.85037	2.49388	2.00525	2.27621	3.04543	3.05201	2.55534	3.74958	3.59595	3.13258	2.75924	2.64487	1.70769	3.69802	4.25782	1.81632	3.67748	2.65285	3.09497	1.99369	1.82784	2.80324	3.60288	1.93632	3.02543	2.86963	2.50839	1.88552	3.95017
P062	Control	2.48915	2.17589	2.23826	1.79006	1.96874	1.94235	3.01655	2.99511	3.58039	3.42575	1.96945	2.27446	2.12011	2.77953	2.83835	3.49547	2.71371	2.92208	2.95953	3.73657	3.54946	2.17876	2.52407	3.30168	3.0408	3.01145	3.56875	3.42032	3.0195	3.51908	3.23106	1.8886	3.47655	3.93883	2.36763	3.51761	2.91509	3.096	2.24293	2.35563	3.26346	3.38732	2.74224	2.97988	2.43645	2.55307	2.07002	3.61854
P064	Control	2.15539	1.89972	1.80337	1.79718	1.83606	1.82313	2.24595	1.98101	3.27286	3.49622	1.6926	2.16224	1.84207	1.81914	1.77913	2.43879	1.83766	2.06783	2.35853	4.03035	3.94635	2.2175	2.00729	3.40368	1.89139	2.44325	2.0228	2.83594	2.41109	3.34343	2.97317	1.74933	2.15155	3.00968	1.84612	1.9049	2.26654	2.20987	1.91518	2.1107	2.8983	1.94724	2.00794	2.8472	1.806	1.88793	1.90832	3.60244
P066	Control	2.26346	1.98847	1.95707	1.75602	1.83269	1.84602	1.68039	1.83127	3.13498	3.3434	1.79204	1.78793	1.9189	1.79992	2.1924	2.20789	1.767	2.1112	2.19947	3.97345	3.91822	2.2915	2.89323	2.8277	1.86209	2.18504	2.04399	2.33942	2.29474	2.92897	2.57946	1.74737	2.14128	2.55189	1.8473	1.67677	2.17593	2.29169	1.87381	1.94294	2.3582	2.73596	1.95105	3.20798	1.78426	1.98862	1.91423	2.7995
P067	Control	2.34123	2.04766	2.04175	2.25621	2.00355	1.96092	2.12884	2.00271	3.16388	3.38802	1.93966	2.1031	2.01325	2.00162	2.41368	3.54819	2.3471	2.18602	2.9742	4.12929	4.13274	2.41	2.6711	3.70666	2.1079	2.46679	2.36331	3.36158	2.58942	3.29979	2.95023	1.9353	2.58351	2.97165	2.15934	2.21922	2.57392	3.10766	2.55527	2.37623	2.63775	2.50984	2.20324	3.15386	2.00052	2.48514	1.9967	3.61796
P068	Control	2.27126	1.96206	2.41006	1.69562	1.86066	1.85719	2.89247	2.9093	3.60112	3.48473	1.78789	2.22437	1.99796	1.99409	2.0094	3.36934	2.13078	2.75139	2.45687	3.66645	3.4202	2.11688	2.2515	3.34537	2.80996	2.94126	3.56352	3.18255	3.14603	3.31172	2.97912	1.77345	3.60046	4.12865	1.97835	3.51021	2.84548	3.14795	2.10393	2.39822	3.08017	3.48853	2.48793	3.089	2.56978	2.40925	1.9366	3.71661
P069	Control	3.01382	2.59798	2.41023	2.36825	2.12533	2.25545	2.16152	2.20796	3.41323	3.44732	2.48891	2.33065	2.23432	2.26862	2.34818	3.3009	2.57106	2.90028	2.83502	4.1121	4.10022	3.28168	3.31734	3.73942	2.52861	2.70672	2.31725	3.95709	2.72787	3.81248	3.55225	2.20106	2.56579	2.60538	2.53329	2.036	2.76912	3.15868	2.83609	2.20718	3.20217	2.88909	2.53252	3.38016	2.26335	2.39814	2.16931	3.42022
P070	Control	1.93699	1.79969	1.85131	1.73589	1.88847	1.87485	1.86559	1.91997	3.35426	3.48438	1.75903	1.84376	1.91993	1.86018	2.03568	2.61682	1.9818	2.01117	2.04803	4.0887	3.99972	2.75409	2.66111	3.65805	1.99052	2.08911	2.14547	3.31469	2.51834	2.58119	2.29528	1.78552	2.22463	3.17191	1.93878	1.98885	2.56073	2.0859	1.90502	2.0609	2.21936	1.96504	2.01153	2.73638	1.8934	2.02897	1.9275	3.71931
P071	Control	2.18957	1.89626	1.76886	1.66994	1.77687	1.77247	1.89622	2.07629	3.59192	3.53287	1.70262	1.69372	1.78024	2.2715	2.98013	3.50851	2.40597	2.14812	2.50263	3.10097	2.73776	2.11601	2.09312	2.93117	2.77509	2.02665	3.34335	3.62494	2.92187	2.70881	2.49686	1.72604	3.41614	4.16161	2.16695	3.15691	2.03189	2.44794	1.86107	1.84528	2.91946	2.13668	1.89683	2.51102	2.21869	2.55906	1.86029	3.87322
P072	Control	1.93618	1.75294	1.72179	1.60295	1.76574	1.74811	1.90769	1.79247	3.39735	3.45018	1.66729	1.74319	1.81847	1.77705	1.71043	2.06302	1.84454	1.84577	2.05896	2.25617	2.08551	1.7959	1.75257	2.55647	2.34655	1.93863	3.16323	3.01344	2.32712	2.35304	2.26615	1.69434	3.03659	4.25058	1.80184	3.16726	1.95255	2.06984	1.83352	1.75261	2.34762	1.81085	1.92177	2.36819	1.94349	1.77739	1.89491	3.72616
P074	Control	2.70088	2.37682	1.98989	1.87923	1.94881	1.98436	1.93131	2.18735	3.3088	3.44652	1.98957	1.92715	2.01287	2.02724	2.70122	2.90057	2.09481	2.2418	3.34545	3.90845	3.8238	2.53375	2.78552	3.62083	2.08636	2.22676	2.83092	3.26511	2.91545	3.38268	3.04762	1.89837	2.53991	2.7288	2.10569	2.02738	2.43053	2.74561	2.28681	2.05359	2.28142	2.01295	2.11398	3.22945	2.04202	2.33969	2.02685	3.62875
P075	Control	2.41129	2.13115	2.47349	1.81497	1.89355	1.86531	2.93031	2.8625	3.6375	3.49268	1.91705	2.19125	2.07995	2.11225	2.21695	3.30131	2.51072	2.79471	2.77686	3.91453	3.88782	2.22656	2.37465	3.48948	3.02501	2.89456	3.51334	3.53314	3.02657	3.45106	3.12905	1.83599	3.48049	4.07904	2.07111	3.12822	2.87954	3.1069	2.10202	2.43002	3.16271	3.19854	2.54361	3.02441	2.30384	2.31548	1.97295	3.75413
P076	Control	1.85002	1.69919	1.72978	1.67829	1.78503	1.77377	1.83174	1.74467	3.20237	3.34316	1.66478	1.73677	1.82688	1.7371	1.68899	1.89258	1.72783	1.83773	2.00541	2.1994	2.12741	1.90166	1.85706	1.92793	2.0289	1.93634	2.31886	2.23394	2.24012	2.2709	2.11147	1.72651	2.72987	3.44122	1.79878	2.94591	1.91283	2.12196	1.82266	1.77112	2.04972	1.81284	1.97274	2.19226	1.82216	1.85417	1.88578	3.60561
P077	Control	2.31491	2.0264	2.01296	1.70645	1.84325	1.83561	2.46412	2.61983	3.68241	3.5401	1.81979	1.87353	1.90083	2.1609	2.47908	3.15664	2.37183	2.68803	2.64703	3.52245	3.30757	2.13837	2.35722	3.14824	2.89402	2.55438	3.40332	3.32594	3.12898	3.12896	2.81874	1.78033	3.35869	4.09361	1.97433	2.93473	2.54954	2.75521	2.04964	2.0904	2.98091	2.87562	2.05148	2.7131	2.40649	2.51032	2.00011	3.79575
P078	Control	2.42285	2.09791	1.85207	1.90638	1.83714	1.9448	1.86678	2.03587	3.14389	3.32165	1.84726	1.85146	1.90391	1.86541	2.06692	2.52105	1.96322	2.09338	2.7211	4.13107	4.13364	2.419	3.0285	3.57219	2.02266	2.22683	2.49787	2.90999	2.49384	3.43836	3.08074	1.78806	2.6587	2.86546	1.91983	1.91188	2.31827	2.22791	2.22388	2.00381	2.21556	2.05062	2.09928	3.20537	1.92654	2.31346	1.92817	3.19268
P079	Control	2.42996	2.10483	1.99539	1.87926	1.91903	1.96764	2.17968	2.03422	3.59076	3.52803	2.24584	1.92825	2.00469	2.64239	3.28778	3.70351	2.88095	2.24769	3.1486	3.67622	3.47984	2.10992	2.53497	3.68169	2.31529	2.36976	2.80585	3.90424	3.16255	3.04419	2.80251	1.95419	2.88134	4.03064	2.60262	2.64822	2.33792	2.30396	2.03322	2.2308	2.41222	2.1244	2.05368	2.72422	1.99645	2.33549	2.02567	3.74066
P080	Control	2.3607	2.0102	1.90768	1.99158	1.90399	1.85323	2.0416	2.11769	3.45957	3.53913	2.05421	1.87684	1.89922	2.47868	3.04246	3.8272	2.27285	2.05479	3.02472	3.68363	3.50639	1.95078	2.15615	3.59898	2.4589	2.39683	3.00003	3.96968	2.87734	2.8882	2.64265	1.82257	3.30363	4.26007	2.57145	2.54628	2.5629	2.95977	2.31656	2.36705	2.34647	2.01375	2.08721	2.88934	2.12846	2.38027	1.95352	3.98759
P081	Control	2.13626	1.86004	1.7779	1.73214	1.78066	1.83051	1.6742	1.7342	3.36886	3.5408	1.68259	1.70122	1.86112	1.81215	1.93731	2.77526	1.98907	1.83558	2.35388	3.49233	3.17898	2.00612	2.56848	3.24918	1.94814	1.9277	2.4774	3.86065	2.68968	3.03482	2.72221	1.77312	2.17943	3.14989	1.88262	1.77621	2.15239	2.08881	1.89767	1.81103	2.13022	2.01995	1.93945	3.1298	1.83944	1.98812	1.88713	3.5637
P082	Control	1.92787	1.72878	1.90892	1.5701	1.77148	1.7471	1.77839	1.75521	3.13568	3.31501	1.68865	1.7087	1.81225	1.76353	1.92974	2.13917	1.82009	1.86918	2.45655	3.71029	3.56575	1.72845	2.44654	2.98223	1.9115	2.00776	2.03855	3.1953	2.17674	2.52013	2.19309	1.72252	2.22464	2.55719	1.78344	1.86339	2.03448	1.98662	1.81359	1.91168	2.35189	2.61317	1.92767	3.01483	1.78399	1.80919	1.85609	2.86023
P083	Control	2.70257	2.38254	2.24648	1.73618	1.90781	1.91333	2.53996	2.65062	3.68441	3.54537	1.83402	1.90414	1.95812	2.28939	2.75136	3.34955	2.60697	2.862	2.96368	3.18364	2.79037	2.13079	2.34831	2.98116	2.95559	2.47345	3.29788	3.46841	3.10402	2.83288	2.64449	1.82712	3.49965	4.10649	2.14824	3.14953	2.51191	3.06386	2.00025	2.01024	3.27249	3.18388	2.03814	2.92225	2.57847	2.52539	2.0096	3.77732
P086	Control	2.68011	2.40192	2.1787	2.41769	1.96996	2.02302	2.10172	2.41231	3.32097	3.48231	2.03784	2.3271	2.01802	1.99308	2.11226	3.12882	2.10735	2.68482	3.05738	4.21313	4.23939	2.93556	3.18516	3.8895	2.05608	2.62741	2.6001	3.88296	2.60625	3.75216	3.46152	1.9222	3.01933	2.50716	2.13129	1.9918	2.59202	2.93613	2.6032	2.02247	3.24777	3.30078	2.17072	3.45249	2.04891	2.4932	2.11123	3.23898
P087	Control	2.74074	2.43549	2.11065	1.9465	2.06633	2.10113	2.78476	2.50305	3.44884	3.31577	2.11308	2.25069	2.20666	2.18224	2.36199	2.97392	2.61153	2.69743	2.99808	3.88908	3.8822	2.27921	3.10686	3.18213	2.76154	2.766	3.29878	3.86828	3.06116	3.73149	3.46851	2.07867	3.50634	4.03468	2.18745	3.26636	2.76388	3.08039	2.32255	2.20554	2.89258	2.08956	2.49202	2.87564	2.19928	2.57249	2.16193	3.55585
P105	Control	2.22885	1.94595	1.87812	1.68756	1.81038	1.77773	2.4967	2.57247	3.61619	3.51392	1.73359	1.89733	1.88055	1.82884	1.85786	2.74109	1.90094	2.40663	2.46539	3.674	3.53483	1.99944	2.16334	3.27362	2.94616	2.39576	3.48263	3.9293	2.92499	3.32323	3.0171	1.73227	3.59908	4.24843	1.83422	3.57773	2.41675	2.58119	1.9239	2.04059	3.02805	2.84855	2.14529	2.8777	2.35275	2.25475	1.95306	3.93941
P106	Control	2.3597	2.09004	1.81727	1.81474	1.81815	1.84061	2.51781	2.31672	3.62878	3.52226	1.74495	1.75145	1.88995	1.88238	1.93446	2.74483	2.10814	2.46838	2.49524	3.16347	2.92416	2.21062	2.55866	3.41208	2.80275	2.26381	3.25859	3.67493	2.96447	3.33154	3.00655	1.80035	3.38352	4.08849	1.89693	2.40408	2.5393	2.73058	1.9681	1.90228	2.98446	1.68461	2.0449	2.9467	2.2411	2.36976	1.92691	3.75161
P117	Control	2.27672	1.97521	1.78149	2.00562	1.81519	1.80858	1.94606	1.86888	3.4383	3.48269	1.73632	1.83031	1.86021	1.82072	1.997	2.56044	1.96002	1.87714	2.47656	4.00245	3.9722	1.97141	2.39894	3.41853	2.46283	2.04304	2.51807	3.63627	2.71173	3.27072	2.89516	1.75397	3.02935	3.98385	1.85703	1.8915	2.23684	2.17073	1.89008	1.99387	2.59283	1.79836	2.0535	3.08261	1.83075	2.3637	1.89339	3.62848
P118	Control	2.53236	2.1591	2.15806	2.35737	2.13964	2.15755	2.1757	2.30918	3.52219	3.56817	2.21422	2.10973	2.20004	2.80652	3.15452	3.61656	2.62985	2.3059	2.9338	3.73161	3.61013	2.23084	2.34409	3.75262	2.36169	2.52188	2.67922	3.76825	2.89366	2.83933	2.57704	2.17988	3.03438	3.96773	2.78265	2.1693	2.69459	2.78444	2.30708	2.44321	2.48314	1.97333	2.1837	2.90665	2.33732	2.44777	2.15911	3.76084
P051	DMPA	2.13488	1.85406	2.10115	1.58406	1.82234	1.81557	1.94289	2.15142	3.25294	3.29819	1.70375	1.78335	2.072	1.80448	1.81754	2.38871	1.84178	2.53768	2.56441	3.9193	3.89481	2.30755	3.48027	3.40278	2.0001	2.0833	2.11148	3.09011	2.43633	3.14908	2.72235	1.73205	3.32816	2.5802	1.85944	1.83863	2.50572	2.21575	1.97237	1.94337	2.36808	3.07686	2.00095	3.37131	1.85356	2.53905	2.12292	2.92606
P063	DMPA	2.56731	2.16631	2.1138	2.1744	2.13547	2.18289	2.32927	2.32319	3.24417	3.45506	2.19416	2.21	2.26257	2.51024	2.90299	3.83258	2.58139	2.35133	3.01903	4.00821	3.96354	2.23946	2.42024	3.75623	2.3464	2.64616	2.87949	3.73694	2.48427	2.89805	2.62902	2.16756	2.7588	4.21477	2.67921	1.95014	2.9145	2.76536	2.28938	2.59483	2.57508	1.94562	2.25709	2.87617	2.32105	2.20601	2.13324	3.65055
P085	DMPA	2.64844	2.2351	2.36652	2.6884	2.46942	2.20144	2.71992	2.50201	3.40511	3.51157	2.94746	2.55407	2.26267	2.49768	3.28373	3.712	2.72406	2.61996	3.3152	4.07292	4.06251	2.63389	3.00347	3.79954	2.28462	2.78817	2.731	3.87591	2.68856	3.73955	3.42252	2.22255	2.79364	3.2277	3.00139	2.05452	3.01262	3.05631	2.60407	3.18604	3.18569	2.52176	2.42401	3.38458	2.29147	2.44132	2.21264	3.67262
P088	DMPA	2.42566	2.10488	1.96971	1.86725	1.87512	1.92091	2.8089	2.77606	3.56908	3.52826	1.83653	2.10076	1.9437	2.04525	2.14711	3.22164	2.06443	2.47783	2.69975	3.39897	3.13706	2.18328	2.59806	3.47887	2.59805	2.61385	3.25588	3.94454	3.01958	3.52675	3.23029	1.81712	3.37019	3.97741	1.92352	2.41663	2.69777	2.84929	2.19061	2.09773	3.06551	2.4834	2.1946	3.05493	2.29665	2.14834	1.98097	3.70539
P089	DMPA	2.2143	1.92835	2.41769	1.76388	1.79966	1.78379	2.85934	2.46478	3.5398	3.45738	1.66193	2.16667	1.85703	1.88427	2.01301	3.07363	1.92019	2.4332	2.64692	3.73748	3.60321	2.21841	2.67583	3.46811	2.8319	2.91847	3.51423	3.78566	2.99501	3.48576	3.21813	1.71216	3.29302	4.05389	1.88235	2.49952	2.79136	2.94192	2.05678	2.2068	3.10147	2.8563	2.24781	3.01708	2.14455	2.06269	1.8981	3.78287
P090	DMPA	2.43695	2.10581	2.26954	1.80796	1.93044	1.91903	2.81347	2.89193	3.55573	3.43309	1.886	2.21077	2.0742	2.30469	2.26396	3.20837	2.32378	2.62071	2.74857	3.4773	3.25724	2.20433	2.2623	3.22373	2.91556	2.84341	3.4474	3.30736	3.07444	3.28274	2.9971	1.83218	3.45414	3.99019	2.12504	3.07995	2.96146	3.0324	2.06557	2.27121	3.08634	3.09585	2.53285	2.99827	2.08951	2.2568	1.98227	3.66452
P091	DMPA	1.98904	1.73772	1.70055	1.64059	1.73831	1.72836	1.68118	1.69249	3.41435	3.53409	1.63537	1.67648	1.79621	1.72134	1.68052	2.28291	1.73088	1.76223	1.96338	3.19922	2.97758	1.74657	1.71098	2.58432	1.99564	1.84584	2.403	3.35133	2.36944	2.68232	2.37302	1.74575	2.5287	3.43131	1.79924	1.89323	1.94417	2.00937	1.78573	1.76782	2.22655	1.70751	1.89402	2.53256	1.79205	1.81789	1.84667	3.68054
P092	DMPA	2.27555	1.96397	1.88869	2.17202	2.11721	1.85945	2.72712	2.38073	3.27061	3.467	2.26784	2.54331	1.99829	1.92156	2.90963	3.75713	2.43424	2.47724	3.10862	4.30061	4.35119	2.17183	2.3317	3.90037	2.15337	2.93367	2.85787	3.98704	2.67404	3.65447	3.31191	1.83328	2.70905	3.89359	2.6706	2.08431	2.79576	2.82684	2.31706	3.28132	3.10903	1.93291	2.54199	3.07006	2.08219	2.12302	1.96932	3.60951
P093	DMPA	2.59886	2.22589	1.92653	2.45853	1.96358	1.81945	2.00603	2.04225	3.36064	3.46249	1.76692	1.94734	1.91918	1.83714	1.91843	3.02566	2.06973	2.34964	2.79201	4.09595	4.08793	2.41935	3.13337	3.71604	2.08536	2.35081	2.50337	3.92069	2.68554	3.59368	3.23865	1.7739	2.49593	3.06761	1.9787	1.96182	2.57273	2.95194	2.41505	2.63342	2.84644	2.97263	2.06905	3.4	1.85817	2.87112	1.91148	3.57155
P094	DMPA	2.34724	2.06645	2.26403	2.07515	2.03109	2.07612	2.09998	2.12416	3.32724	3.42219	2.01198	2.09254	2.03566	2.07619	2.30046	3.0801	2.40926	2.6178	2.8089	4.17041	4.17624	2.77325	3.06844	3.65985	2.21869	2.59864	2.49219	4.09141	2.75265	3.68479	3.40521	1.9494	2.72663	2.6562	2.3173	2.10318	2.76083	2.92144	2.34399	2.41748	2.72726	2.75763	2.29098	3.32366	2.13354	2.4753	2.10207	2.91134
P095	DMPA	2.71319	2.36634	2.24026	1.97933	2.0468	1.90399	3.10671	2.71821	3.56529	3.56416	2.2523	2.49101	2.04002	1.97691	2.46879	3.67361	2.68594	2.63077	3.01456	4.14252	4.1389	2.43853	2.60597	3.69131	2.72858	3.03384	3.12953	4.032	3.22875	3.65227	3.33533	1.81083	3.50674	4.0971	2.42727	2.90948	2.80205	3.08385	2.59156	3.00629	3.55057	2.86413	2.67306	3.11312	2.36341	2.82446	2.0211	3.92339
P096	DMPA	2.45006	2.14067	1.96189	1.82544	1.90358	1.89658	2.47285	2.68848	3.62498	3.5055	1.98027	1.9385	1.98537	1.96285	2.09858	2.76509	2.17362	2.52874	2.39608	3.62266	3.33104	2.40565	2.84525	3.61524	2.47933	2.51562	2.94936	4.01132	3.26771	3.53431	3.23525	1.86255	3.46175	4.2092	1.97992	3.11829	2.57822	2.68922	2.06287	1.96277	2.94371	2.4617	2.09939	2.79234	2.33524	2.52465	1.98929	3.81018
P097	DMPA	2.56222	2.18094	2.76959	1.8904	1.94831	1.97632	2.95956	2.82251	3.55909	3.46993	2.03521	2.27034	2.0773	2.10813	2.11141	3.21344	2.15909	2.85939	2.79925	3.98688	3.93844	2.39291	2.78407	3.60515	2.75018	2.92105	3.42853	3.45506	3.09128	3.57104	3.24173	1.8594	3.35826	3.8868	1.97921	2.83676	3.07332	3.20071	2.24865	2.39245	3.26656	3.5176	2.53148	3.37208	2.39187	2.34717	1.99753	3.62359
P098	DMPA	2.28781	1.96741	1.9331	1.84707	1.80743	1.81771	1.82702	2.16434	3.52089	3.51136	1.68513	1.75808	1.86903	1.78237	1.78116	2.37027	1.83711	2.0625	2.4895	4.03688	4.04079	2.27029	2.95872	3.57251	2.00926	2.11712	2.6851	3.31472	2.74396	3.2155	2.843	1.71926	2.31528	3.05728	1.82005	1.74081	2.37689	2.46241	2.0506	1.9085	2.54924	2.91243	1.99159	3.25048	1.77528	2.76262	1.8658	3.46315
P099	DMPA	2.33188	2.02892	1.93689	1.85529	1.84088	1.83861	2.35406	2.54102	3.6269	3.51533	1.75435	1.82311	1.90168	2.12453	2.23173	3.21105	2.39058	2.45571	2.4511	3.44328	3.2582	2.15741	2.3775	3.25323	2.59037	2.32405	3.31855	3.74262	3.04648	3.21023	2.93127	1.76848	3.30511	4.01794	1.95208	3.28083	2.47442	2.95444	2.14289	2.16042	2.80437	2.8479	2.09668	2.80335	2.15784	2.39679	1.9124	3.74446
P100	DMPA	2.17549	1.88974	1.77152	1.72443	1.77344	1.75705	2.02836	1.9045	3.60816	3.5718	1.65666	1.75854	1.79511	1.83981	1.97941	2.7562	1.90249	1.97161	2.14788	2.98622	2.77282	1.79129	1.83483	2.85921	2.39446	2.11726	3.22457	3.5441	2.61993	2.72307	2.44736	1.67953	3.0903	4.23143	1.82327	3.33099	2.21705	2.42905	1.93384	1.90859	2.42946	2.29692	1.98282	2.54001	2.07555	1.98812	1.84931	3.95744
P101	DMPA	2.40088	2.1076	2.25543	1.80421	1.91485	1.90569	2.69698	3.0256	3.63626	3.45819	1.99829	1.98867	2.09774	2.04716	2.1425	3.13504	2.38709	2.92229	2.53478	3.74751	3.58801	2.13186	2.27571	3.06087	3.08265	2.77193	3.65594	3.63834	3.19003	3.21075	2.9289	1.84275	3.79093	4.14286	1.98513	3.68581	2.89923	3.29221	2.00788	2.28926	3.05595	3.49643	2.26765	3.01109	2.8823	2.72238	2.01006	3.77728
P102	DMPA	2.80746	2.46091	2.32257	2.24913	1.93873	1.89555	3.03968	2.66689	3.54626	3.42538	2.04197	2.43939	1.99603	2.00481	2.21836	3.39622	2.36394	2.56652	2.56927	3.98694	3.98545	2.27471	2.99825	3.65885	2.54874	2.906	2.98918	3.93839	3.00366	3.75678	3.51829	1.85321	3.13927	3.3351	2.33309	1.95022	2.94449	3.07807	2.56301	2.73374	3.16836	2.75283	2.64547	3.28729	1.90572	2.08302	2.00279	3.64793
P103	DMPA	2.65115	2.27041	2.76272	2.53951	1.93584	1.85574	1.94055	2.15993	3.31502	3.48351	1.81099	1.94166	1.88722	1.87392	2.02268	2.90532	2.00561	2.08848	2.62231	3.66928	3.5799	2.29341	3.33536	3.74681	2.45364	2.21527	2.17076	3.68433	2.84833	3.53921	3.16104	1.77213	2.84692	3.04497	1.89564	1.847	2.55875	3.07916	2.56727	1.97018	2.75581	3.44502	2.01214	3.48217	2.03949	2.79308	1.91504	2.96971
P107	DMPA	2.06036	1.90413	1.90499	1.87282	1.93756	1.94297	2.40336	2.27241	3.58916	3.4396	1.87513	1.90086	2.05368	1.98845	1.85659	2.40637	2.0955	2.42607	2.23081	3.11157	2.91263	1.97273	2.00494	2.47474	2.48375	2.34899	3.15084	3.47789	2.87291	3.11866	2.8751	1.87615	3.55166	3.80039	1.9673	3.30235	2.49434	2.73058	1.95521	1.90669	2.40387	2.09858	2.1268	2.56283	2.22441	2.27302	1.98221	3.68635
P108	DMPA	2.78911	2.45832	2.04189	2.08942	1.96561	1.92178	3.26379	2.93376	3.57343	3.44178	2.11922	2.31235	2.12184	2.0145	2.15971	3.35915	2.25083	2.74725	2.7284	4.00099	3.98527	2.37815	3.00944	3.67779	2.82678	2.92564	3.20503	3.96935	3.23651	3.79938	3.54493	1.89919	3.3709	4.09338	2.15164	2.93553	2.89762	3.22459	2.52925	2.54109	3.40523	2.46619	2.79777	3.17407	2.18064	2.38134	2.01517	3.65922
P109	DMPA	2.27252	1.98615	2.56432	2.32459	1.91759	1.93861	2.03154	2.49847	3.13255	3.31088	1.91527	2.14124	1.98813	1.91719	2.01381	2.86346	2.01938	2.46371	2.86731	4.13727	4.15881	2.5161	3.05529	3.77351	2.03781	2.53729	2.42014	3.72533	2.57148	3.82222	3.51606	1.77906	2.37364	2.58644	1.95827	2.25719	2.54176	2.97069	2.68169	2.30498	3.29843	3.35067	2.19168	3.29552	1.94495	2.53201	1.96844	3.46463
P110	DMPA	1.79597	1.66605	1.74972	1.58402	1.74734	1.75293	1.90445	1.80871	3.44187	3.46259	1.63424	1.78197	1.80396	1.778	1.70661	1.98644	1.74994	1.80661	1.94405	2.56196	2.34531	1.78767	1.68834	1.99228	2.11116	1.94004	2.61092	2.60043	2.20169	2.48043	2.19323	1.70489	3.01293	2.93618	1.77021	2.89959	1.90232	1.98802	1.8146	1.77224	2.49505	1.75045	1.90674	2.06375	1.8373	1.70943	1.84924	3.72455
P111	DMPA	2.51068	2.2284	2.10155	1.76841	1.90756	1.92163	2.93462	2.68705	3.50579	3.39578	1.92157	2.21522	1.97838	1.92797	1.8425	2.57045	2.03268	2.76935	2.73346	4.03946	4.06209	2.20157	2.70133	3.27798	2.59984	2.93155	3.2679	3.81715	2.85665	3.66303	3.39471	1.83238	3.45064	3.93286	1.95307	3.51827	2.7768	3.18703	2.10449	2.07942	2.95363	3.57881	2.52632	3.18282	2.64045	2.44049	1.98713	3.61961
P112	DMPA	2.50852	2.19355	2.01747	1.92838	1.92689	1.93719	2.88657	3.13062	3.6555	3.52875	1.92115	2.01474	2.07439	1.96633	1.97124	2.83265	2.17334	2.79248	2.6107	3.75248	3.62116	2.26148	2.50573	3.46408	2.75346	2.69973	3.50204	4.0172	3.13714	3.50187	3.22195	1.8703	3.73048	4.17578	1.97471	3.22494	2.8787	3.21077	2.31306	2.17811	3.19122	2.43328	2.31398	3.2956	2.58134	2.31953	1.99396	3.85967
P113	DMPA	2.36397	2.03263	1.89131	1.94829	1.86892	1.86314	2.58995	2.68536	3.4601	3.48469	1.80205	1.89648	1.93612	2.12736	2.59106	3.50935	2.69924	2.554	2.89843	3.94729	3.85218	2.2853	2.77597	3.71936	2.59822	2.57713	3.34058	4.0363	2.93479	3.53599	3.22122	1.82184	3.27896	4.05012	2.18834	2.58886	2.65009	2.74019	2.16569	2.27228	2.98843	1.90836	2.18338	3.13032	2.12212	2.13069	1.93507	3.78383
P114	DMPA	2.27203	1.97744	2.14139	1.84789	1.85719	1.85732	2.6787	2.79367	3.61793	3.49628	1.81304	1.98669	1.97826	2.01805	1.9707	3.09607	2.1757	2.55451	2.62809	3.8009	3.69963	2.09972	2.32564	3.39115	2.82614	2.67911	3.49505	3.69024	2.92005	3.36435	3.05241	1.82881	3.55405	4.09065	1.98809	3.36715	2.65866	2.94867	2.02016	2.25909	2.89715	3.06466	2.41089	2.94825	2.39182	2.53244	1.94227	3.80376
P115	DMPA	2.26704	1.92861	1.78493	2.00224	1.7829	1.76441	1.8502	1.80697	3.44003	3.54435	1.64476	1.7654	1.80972	1.78661	1.92844	2.60174	1.86052	1.82366	2.22285	3.58195	3.34027	1.84331	1.7911	3.32883	2.38726	2.20413	2.59951	3.8103	2.50718	2.9901	2.66798	1.69392	3.00984	4.08773	1.85074	1.94948	2.39029	2.22872	1.88185	1.93886	2.29144	1.74234	1.93	2.90218	1.99519	1.87428	1.87486	3.72656
P116	DMPA	1.96638	1.77755	1.85202	1.74033	1.80738	1.78257	2.5693	2.44459	3.64061	3.52845	1.68276	2.01685	1.88341	1.81754	1.73778	2.84504	1.85258	2.27439	2.18256	3.62363	3.45676	1.91681	1.94796	3.27004	2.69507	2.66146	3.29622	3.36856	2.86185	3.21235	2.87327	1.70203	3.43152	4.10855	1.87185	3.41714	2.46536	2.62477	1.93146	2.30782	2.77439	2.94659	2.20873	2.58336	2.34229	1.97632	1.8693	3.85437
P119	DMPA	2.25852	1.93423	1.94559	2.2823	1.97398	1.86934	2.14813	2.08133	3.3341	3.51179	2.17447	1.94866	1.89791	2.58247	3.06927	3.70044	2.2053	2.10642	2.97714	3.88439	3.82181	1.98353	2.06588	3.75415	2.45207	2.3534	2.97379	3.90263	2.62595	2.94706	2.69294	1.82868	2.68793	3.97818	2.78537	1.97092	3.10081	3.03074	2.44982	2.52373	2.30172	1.90418	2.15296	2.984	2.12275	2.14088	1.93025	3.79835
P120	DMPA	2.47633	2.13448	1.82344	1.70014	1.83207	1.82747	2.74745	2.71599	3.64557	3.55177	1.7669	2.02534	1.90418	1.85671	1.93629	2.88964	1.97997	2.53525	2.39198	3.94934	3.90619	2.1698	2.55975	3.50173	2.47251	2.64776	2.93551	4.04495	3.15785	3.50548	3.18159	1.75107	3.54744	4.15026	1.85309	3.40361	2.56325	2.75112	1.96644	2.36041	3.07594	2.15954	2.20959	2.69225	2.19813	2.5215	1.90712	3.90839
P121	DMPA	2.26768	2.00171	2.08753	2.50374	2.01375	2.03692	2.21951	2.24756	3.49546	3.52262	1.9336	2.06344	2.0418	2.12954	2.40239	3.41453	2.43198	2.5198	2.84658	4.17324	4.13122	2.74082	3.15661	3.69604	2.35157	2.65532	2.93671	4.15723	2.99823	3.64862	3.38322	1.95983	2.8911	4.1621	2.21147	2.11642	2.83872	3.26862	2.72875	2.75403	3.09517	2.13017	2.33571	3.35742	2.12229	2.13512	2.1173	3.95398
All values are expressed as log10 of MFI and presented in arbitrary units. MFI: mean fluourescence intensity. HPA: Human Protein Atlas.
[truncated: 42 more columns]
