# Supplementary material for: Multi-omics analysis of the cervical epithelial integrity of women using depot medroxyprogesterone acetate
Source: PLoS Pathog. 2022 May 9;18(5):e1010494. doi: 10.1371/journal.ppat.1010494 (PMC9119532; doi:10.1371/journal.ppat.1010494)
Supplement: S15 Table — (XLSX) [file ppat.1010494.s020.xlsx]

## Sheet: DMPA_non
S15 Table. Interaction analysis of the impact of the microbiome composition on the DMPA associated protein expression.
Antibody	LogFC.intercept	logFC	AveExpr	t	P.Value	adj.P.Val	B
ITIH2_HPA062964	0	0.353686	2.58192	4.10049	9.42019e-05	0.00697094	1.14093
S100A2_HPA034651	0	0.211957	2.30426	2.7701	0.00688472	0.140063	-2.77277
SERPINB1_HPA018871	0	0.237385	2.57631	2.67476	0.00897277	0.140063	-3.00687
LSP1_HPA019693	0	0.277467	2.26476	2.6711	0.00906332	0.140063	-3.01572
ANXA1_HPA011918	0	0.352202	3.61349	2.65532	0.00946373	0.140063	-3.05379
PKP1_HPA027221	0	0.155091	2.07802	2.49296	0.0146137	0.180235	-3.43407
MIF_HPA003868	0	0.159908	1.93125	2.34549	0.0213383	0.225576	-3.76155
BCAP31_HPA003906	0	0.248968	2.36986	2.26694	0.0259395	0.23994	-3.92885
CSTA_HPA000392	0	0.0828343	3.46514	2.15401	0.0340784	0.2802	-4.16054
FLNA_HPA002925	0	0.264964	2.38377	2.07511	0.0410092	0.302872	-4.31615
SPRR3_HPA044467	0	0.0584694	3.94946	2.03456	0.0450216	0.302872	-4.39408
S100P_HPA019502	0	0.209676	2.83171	1.88719	0.0625578	0.361921	-4.66552
FGA_HPA051370	0	0.283872	3.00998	1.85254	0.0674292	0.361921	-4.72664
SERPINB5_HPA019025	0	0.137812	2.17061	1.8454	0.0684716	0.361921	-4.7391
PI3_HPA017737	0	0.272807	3.63908	1.77725	0.0791143	0.375725	-4.85582
SPINK5_HPA011351	0	0.204022	2.89606	1.76458	0.0812379	0.375725	-4.87709
TACSTD2_HPA055067	0	0.138042	2.23498	1.5412	0.126994	0.491707	-5.22842
CSTB_HPA058557	0	0.214206	3.22099	1.52872	0.130057	0.491707	-5.24673
SERPINA6_HPA017864	0	0.141571	2.11249	1.51505	0.133481	0.491707	-5.26664
AHSG_HPA001524	0	0.234792	3.03444	1.50379	0.136352	0.491707	-5.28289
CTSG_HPA047737	0	0.139532	2.10142	1.46101	0.147709	0.491707	-5.34363
IL36G_HPA055042	0	0.128197	2.28073	1.4406	0.153382	0.491707	-5.37203
ANXA3_HPA013398	0	0.157843	3.31995	1.42634	0.157445	0.491707	-5.39164
MSN_HPA011135	0	0.144309	2.51894	1.41932	0.159473	0.491707	-5.40122
MYH9_HPA001644	0	0.138445	2.4035	1.39155	0.167702	0.496397	-5.4387
KRT4_HPA034881	0	0.136821	2.36153	1.36477	0.175938	0.500748	-5.47417
DSC2_HPA012615	0	0.11105	2.83085	1.3168	0.191454	0.524727	-5.53606
KRT18_HPA001605	0	0.10064	2.07575	1.25834	0.211726	0.559561	-5.60862
S100A6_HPA008060	0	0.140932	3.43402	1.23542	0.220089	0.561606	-5.6362
CORO1A_HPA051132	0	0.188538	3.00717	1.18658	0.23871	0.579291	-5.69334
DSG1_HPA022128	0	0.103052	2.33038	1.17653	0.242676	0.579291	-5.70481
MMP8_HPA022935	0	0.0918167	2.24399	1.15317	0.252083	0.582942	-5.73114
MUC16_HPA065600	0	-0.0425913	1.86672	-1.12238	0.264872	0.593955	-5.76506
F11R_HPA061700	0	0.0492003	2.02599	1.08582	0.280638	0.6108	-5.80417
MMP9_HPA063909	0	0.153127	2.64588	1.06642	0.289263	0.611585	-5.82441
TXNDC17_HPA022931	0	0.0816734	2.99393	1.01324	0.313831	0.645098	-5.87808
CD5L_HPA026432	0	0.0268334	2.85635	0.965268	0.337157	0.667114	-5.92419
KNG1_HPA001616	0	0.0921131	2.19066	0.954447	0.342572	0.667114	-5.93429
CAPNS1_HPA006872	0	0.106159	2.56263	0.904334	0.368382	0.684776	-5.97962
CAPN1_HPA005992	0	-0.0724657	2.27326	-0.899232	0.371077	0.684776	-5.9841
KRT14_HPA023040	0	0.0595315	2.16497	0.859534	0.392471	0.684776	-6.0181
DSG3_HPA056863	0	0.0331013	2.34441	0.849927	0.397761	0.684776	-6.02611
C4BPA_HPA001845	0	0.0652794	1.935	0.849656	0.39791	0.684776	-6.02633
NCF2_HPA006040	0	0.0277308	1.97452	0.736441	0.463496	0.779516	-6.11394
STS_HPA002904	0	-0.024903	1.90834	-0.693884	0.489652	0.790136	-6.14368
RPTN_HPA030485	0	-0.0952147	3.34347	-0.691461	0.491166	0.790136	-6.14533
LGMN_HPA000799	0	0.051704	2.3891	0.628548	0.531335	0.83657	-6.18594
KRT13_HPA030877	0	0.0982557	3.42928	0.585709	0.559628	0.862759	-6.2114
CRNN_HPA024343	0	0.0479481	3.63233	0.55036	0.58352	0.868808	-6.23107
LYZ_HPA048284	0	0.0410614	2.05579	0.545223	0.587032	0.868808	-6.23382
COL1A2_HPA068464	0	-0.0404223	2.09432	-0.515716	0.607396	0.879862	-6.24916
DEFA3,DEFA1,DEFA1B_HPA044693	0	0.01969	1.94005	0.480612	0.63203	0.879862	-6.2663
LDHA_HPA075026	0	0.0216426	2.0831	0.444562	0.657769	0.879862	-6.28266
GPX3_HPA062579	0	0.0307503	2.45004	0.424332	0.672399	0.879862	-6.29128
LOR_HPA076123	0	-0.0273143	2.0279	-0.40651	0.685393	0.879862	-6.29855
IFNG_HPA049525	0	-0.0139604	1.83382	-0.399712	0.690375	0.879862	-6.30124
KLK11_HPA038938	0	-0.0136793	2.05797	-0.385019	0.701188	0.879862	-6.30689
SERPING1_HPA048738	0	0.0194633	1.914	0.380402	0.704599	0.879862	-6.30863
S100A12_HPA003620	0	0.0533482	3.69382	0.37069	0.711793	0.879862	-6.31221
TMPRSS11E_HPA051062	0	0.0398758	2.73729	0.368524	0.713402	0.879862	-6.31299
SERPINA1_HPA001291	0	0.0491474	2.25338	0.348167	0.728578	0.883849	-6.32016
CFH_HPA049176	0	0.0375644	2.76076	0.306678	0.759841	0.887453	-6.3335
DEFA5_HPA015775	0	-0.0106899	1.8431	-0.284178	0.776967	0.887453	-6.34003
KRT5_HPA059479	0	0.0106097	1.73866	0.283407	0.777556	0.887453	-6.34024
DMKN_HPA029406	0	0.018513	2.4231	0.275115	0.783897	0.887453	-6.34252
ELANE_HPA066836	0	0.0164779	2.00513	0.255523	0.798938	0.887453	-6.34762
CAPN14_HPA067311	0	0.00728664	1.98869	0.249595	0.803505	0.887453	-6.34909
SERPINA3_HPA000893	0	0.0169474	2.04925	0.212791	0.832001	0.905413	-6.35745
CXCL10_HPA029858	0	-0.00819606	1.9343	-0.176031	0.860689	0.923058	-6.36448
MUC5AC_HPA040615	0	0.00552731	2.02194	0.134162	0.893593	0.944655	-6.37086
SERPINB7_HPA024200	0	0.00251385	1.98234	0.0864989	0.931274	0.960717	-6.37603
KRT1_HPA017917	0	-0.010681	2.59388	-0.0821116	0.934752	0.960717	-6.3764
LRG1_HPA001888	0	-0.00142456	2.6705	-0.0131599	0.989531	0.998565	-6.37962
PLAUR_HPA050843	0	6.96722e-05	1.99557	0.00180375	0.998565	0.998565	-6.37971

## Sheet: DMPA_LD
Antibody	LogFC.intercept	logFC	AveExpr	t	P.Value	adj.P.Val	B
SERPINA1_HPA001291	0	-0.353744	2.25338	-2.31651	0.0229451	0.915081	-3.39961
GPX3_HPA062579	0	-0.178037	2.45004	-2.28631	0.0247319	0.915081	-3.44332
CFH_HPA049176	0	-0.256646	2.76076	-1.91174	0.0592908	0.96301	-3.94402
SERPINA6_HPA017864	0	-0.181231	2.11249	-1.7538	0.0830813	0.96301	-4.13137
AHSG_HPA001524	0	-0.274353	3.03444	-1.57686	0.118555	0.96301	-4.32379
LRG1_HPA001888	0	-0.173809	2.6705	-1.44805	0.151294	0.96301	-4.45196
TACSTD2_HPA055067	0	0.139683	2.23498	1.4252	0.157775	0.96301	-4.47363
SERPINA3_HPA000893	0	-0.120438	2.04925	-1.36498	0.175873	0.96301	-4.52919
COL1A2_HPA068464	0	-0.107673	2.09432	-1.23967	0.218522	0.96301	-4.63754
KNG1_HPA001616	0	-0.127889	2.19066	-1.19037	0.237226	0.96301	-4.67745
S100A6_HPA008060	0	-0.152297	3.43402	-1.16309	0.248057	0.96301	-4.69886
RPTN_HPA030485	0	-0.17611	3.34347	-1.13335	0.260267	0.96301	-4.72167
MUC5AC_HPA040615	0	-0.0500011	2.02194	-1.10317	0.273078	0.96301	-4.74423
PKP1_HPA027221	0	-0.0736302	2.07802	-1.03558	0.303347	0.96301	-4.79263
CD5L_HPA026432	0	-0.0312677	2.85635	-1.02168	0.30984	0.96301	-4.80221
SERPING1_HPA048738	0	-0.0563974	1.914	-1.00055	0.319896	0.96301	-4.81655
DSG1_HPA022128	0	-0.0978222	2.33038	-0.99828	0.320987	0.96301	-4.81807
FGA_HPA051370	0	-0.167785	3.00998	-0.973801	0.332928	0.96301	-4.83428
DEFA3,DEFA1,DEFA1B_HPA044693	0	-0.0428233	1.94005	-0.946203	0.346736	0.96301	-4.85208
CTSG_HPA047737	0	0.085303	2.10142	0.795508	0.428542	0.96301	-4.94048
S100A2_HPA034651	0	0.0674359	2.30426	0.749703	0.455511	0.96301	-4.96438
ANXA3_HPA013398	0	0.0933725	3.31995	0.73683	0.463261	0.96301	-4.97084
PLAUR_HPA050843	0	-0.0303435	1.99557	-0.711465	0.478751	0.96301	-4.98326
DSG3_HPA056863	0	-0.0307669	2.34441	-0.708924	0.480318	0.96301	-4.98448
CAPN14_HPA067311	0	-0.0226239	1.98869	-0.702085	0.484551	0.96301	-4.98775
KRT4_HPA034881	0	0.0685501	2.36153	0.647918	0.51879	0.96301	-5.01249
CXCL10_HPA029858	0	-0.0334352	1.9343	-0.645021	0.520657	0.96301	-5.01376
LSP1_HPA019693	0	-0.0774384	2.26476	-0.641569	0.522885	0.96301	-5.01527
KRT1_HPA017917	0	0.0866145	2.59388	0.603454	0.547819	0.96301	-5.03134
NCF2_HPA006040	0	0.0252988	1.97452	0.603204	0.547985	0.96301	-5.03144
FLNA_HPA002925	0	0.0850635	2.38377	0.594125	0.554012	0.96301	-5.03513
ELANE_HPA066836	0	-0.0393942	2.00513	-0.547665	0.585362	0.96301	-5.05312
KLK11_HPA038938	0	-0.0199737	2.05797	-0.506344	0.61393	0.96301	-5.0679
STS_HPA002904	0	0.019598	1.90834	0.493379	0.623021	0.96301	-5.0723
SPINK5_HPA011351	0	0.0597405	2.89606	0.476786	0.634742	0.96301	-5.07776
C4BPA_HPA001845	0	-0.0407725	1.935	-0.47486	0.636109	0.96301	-5.07839
LDHA_HPA075026	0	0.0252347	2.0831	0.464782	0.64328	0.96301	-5.0816
MUC16_HPA065600	0	-0.0190093	1.86672	-0.44912	0.654492	0.96301	-5.08646
KRT18_HPA001605	0	-0.0399288	2.07575	-0.444347	0.657925	0.96301	-5.08791
DSC2_HPA012615	0	-0.0404966	2.83085	-0.434679	0.664901	0.96301	-5.0908
IL36G_HPA055042	0	-0.0430112	2.28073	-0.431767	0.667007	0.96301	-5.09166
DMKN_HPA029406	0	-0.0296146	2.4231	-0.398521	0.691249	0.96301	-5.10104
KRT14_HPA023040	0	-0.0293738	2.16497	-0.383438	0.702355	0.96301	-5.10505
LGMN_HPA000799	0	-0.034825	2.3891	-0.376776	0.707282	0.96301	-5.10677
S100P_HPA019502	0	-0.0440309	2.83171	-0.354326	0.723975	0.96301	-5.11236
KRT13_HPA030877	0	0.0639836	3.42928	0.350441	0.726878	0.96301	-5.11329
TXNDC17_HPA022931	0	0.0308787	2.99393	0.328661	0.743223	0.96301	-5.11832
MMP8_HPA022935	0	0.0284312	2.24399	0.318134	0.751166	0.96301	-5.12064
IFNG_HPA049525	0	0.0121998	1.83382	0.314941	0.753581	0.96301	-5.12132
PI3_HPA017737	0	-0.0530154	3.63908	-0.303505	0.762249	0.96301	-5.12373
CRNN_HPA024343	0	-0.0285182	3.63233	-0.292342	0.77074	0.96301	-5.126
TMPRSS11E_HPA051062	0	0.0335179	2.73729	0.285161	0.776217	0.96301	-5.12741
MYH9_HPA001644	0	-0.029091	2.4035	-0.263006	0.793185	0.96301	-5.13154
MSN_HPA011135	0	0.0297647	2.51894	0.261488	0.794351	0.96301	-5.13181
MMP9_HPA063909	0	0.0414856	2.64588	0.256423	0.798246	0.96301	-5.13271
SERPINB5_HPA019025	0	0.0215067	2.17061	0.25116	0.802298	0.96301	-5.13362
SERPINB7_HPA024200	0	-0.00796644	1.98234	-0.247597	0.805045	0.96301	-5.13422
CSTB_HPA058557	0	0.035962	3.22099	0.230715	0.818092	0.96301	-5.13697
SERPINB1_HPA018871	0	0.0215197	2.57631	0.209712	0.834396	0.96301	-5.14012
S100A12_HPA003620	0	-0.0334692	3.69382	-0.200825	0.841317	0.96301	-5.14136
ANXA1_HPA011918	0	-0.0300778	3.61349	-0.195115	0.84577	0.96301	-5.14213
LYZ_HPA048284	0	0.0157388	2.05579	0.187118	0.852015	0.96301	-5.14317
BCAP31_HPA003906	0	0.0200143	2.36986	0.162457	0.871333	0.96301	-5.14611
CAPNS1_HPA006872	0	0.0212265	2.56263	0.15702	0.875602	0.96301	-5.1467
MIF_HPA003868	0	0.0103149	1.93125	0.132804	0.894664	0.96301	-5.14909
LOR_HPA076123	0	-0.00963092	2.0279	-0.128644	0.897944	0.96301	-5.14947
ITIH2_HPA062964	0	0.0129439	2.58192	0.123372	0.902105	0.96301	-5.14992
F11R_HPA061700	0	0.00613282	2.02599	0.119919	0.904832	0.96301	-5.1502
CSTA_HPA000392	0	0.00436061	3.46514	0.102527	0.918581	0.96301	-5.15152
DEFA5_HPA015775	0	0.00386744	1.8431	0.0934953	0.925731	0.96301	-5.15213
CAPN1_HPA005992	0	0.00791207	2.27326	0.0862183	0.931496	0.96301	-5.15257
SPRR3_HPA044467	0	-0.00257824	3.94946	-0.0792973	0.936983	0.96301	-5.15296
CORO1A_HPA051132	0	-0.0109763	3.00717	-0.0600288	0.952274	0.965319	-5.15388
KRT5_HPA059479	0	-0.000893801	1.73866	-0.0217277	0.982716	0.982716	-5.15494

## Sheet: Interaction
Antibody	LogFC.intercept	logFC	AveExpr	t	P.Value	adj.P.Val	B
ITIH2_HPA062964	0	-0.314968	2.58192	-2.4994	0.0144165	0.534289	-3.34468
PKP1_HPA027221	0	-0.213037	2.07802	-2.35461	0.0209105	0.534289	-3.52179
SERPINA6_HPA017864	0	-0.304199	2.11249	-2.27137	0.0257207	0.534289	-3.6197
LSP1_HPA019693	0	-0.332203	2.26476	-2.18033	0.0320727	0.534289	-3.72344
AHSG_HPA001524	0	-0.477693	3.03444	-2.11705	0.0372578	0.534289	-3.79343
GPX3_HPA062579	0	-0.198427	2.45004	-1.93788	0.0560473	0.534289	-3.98201
SERPINA1_HPA001291	0	-0.381101	2.25338	-1.89847	0.0611194	0.534289	-4.02155
FGA_HPA051370	0	-0.418738	3.00998	-1.88131	0.0634455	0.534289	-4.03854
ANXA1_HPA011918	0	-0.356103	3.61349	-1.87027	0.0649811	0.534289	-4.0494
S100A6_HPA008060	0	-0.277381	3.43402	-1.69251	0.0943094	0.689626	-4.21642
CFH_HPA049176	0	-0.278171	2.76076	-1.58087	0.117722	0.689626	-4.31362
SERPINB1_HPA018871	0	-0.199943	2.57631	-1.55454	0.123873	0.689626	-4.33566
S100P_HPA019502	0	-0.235025	2.83171	-1.49749	0.13807	0.689626	-4.38225
DSG1_HPA022128	0	-0.188334	2.33038	-1.47625	0.143671	0.689626	-4.39918
KNG1_HPA001616	0	-0.206991	2.19066	-1.4703	0.145272	0.689626	-4.40389
MIF_HPA003868	0	-0.141378	1.93125	-1.42992	0.156503	0.689626	-4.43534
CD5L_HPA026432	0	-0.0549078	2.85635	-1.39969	0.165343	0.689626	-4.45836
SPRR3_HPA044467	0	-0.0560205	3.94946	-1.33907	0.184213	0.689626	-4.50313
BCAP31_HPA003906	0	-0.209457	2.36986	-1.33447	0.185709	0.689626	-4.50645
PI3_HPA017737	0	-0.299079	3.63908	-1.33033	0.187064	0.689626	-4.50944
CSTA_HPA000392	0	-0.0710909	3.46514	-1.30442	0.195705	0.689626	-4.52788
IL36G_HPA055042	0	-0.162357	2.28073	-1.25344	0.213576	0.718392	-4.5632
S100A2_HPA034651	0	-0.135358	2.30426	-1.2102	0.229647	0.738863	-4.5921
DSC2_HPA012615	0	-0.139595	2.83085	-1.15362	0.251978	0.757129	-4.62847
SERPINA3_HPA000893	0	-0.129554	2.04925	-1.12889	0.262206	0.757129	-4.64384
KRT18_HPA001605	0	-0.131062	2.07575	-1.11985	0.266018	0.757129	-4.64938
MYH9_HPA001644	0	-0.154526	2.4035	-1.07963	0.283445	0.765075	-4.67351
LRG1_HPA001888	0	-0.164194	2.6705	-1.04642	0.298415	0.765075	-4.6928
DSG3_HPA056863	0	-0.0588766	2.34441	-1.03533	0.303532	0.765075	-4.69911
SERPINB5_HPA019025	0	-0.109799	2.17061	-1.00117	0.319662	0.765075	-4.71814
DEFA3,DEFA1,DEFA1B_HPA044693	0	-0.0594592	1.94005	-0.99942	0.320504	0.765075	-4.7191
SERPING1_HPA048738	0	-0.0721259	1.914	-0.976979	0.331427	0.766424	-4.73125
C4BPA_HPA001845	0	-0.100351	1.935	-0.891414	0.375292	0.79648	-4.77511
MUC5AC_HPA040615	0	-0.0531902	2.02194	-0.891317	0.375343	0.79648	-4.77516
FLNA_HPA002925	0	-0.162873	2.38377	-0.888749	0.376714	0.79648	-4.77641
CORO1A_HPA051132	0	-0.188773	3.00717	-0.81651	0.416552	0.801895	-4.8103
KRT14_HPA023040	0	-0.0807678	2.16497	-0.804285	0.423537	0.801895	-4.81575
SPINK5_HPA011351	0	-0.127938	2.89606	-0.791877	0.430696	0.801895	-4.82121
STS_HPA002904	0	0.0410601	1.90834	0.787647	0.433153	0.801895	-4.82305
CSTB_HPA058557	0	-0.159031	3.22099	-0.787125	0.433457	0.801895	-4.82328
MSN_HPA011135	0	-0.104829	2.51894	-0.711036	0.479061	0.855617	-4.85472
LGMN_HPA000799	0	-0.0817292	2.3891	-0.678119	0.499588	0.855617	-4.86736
CAPN14_HPA067311	0	-0.0286745	1.98869	-0.676157	0.500826	0.855617	-4.86809
CAPN1_HPA005992	0	0.0728501	2.27326	0.615197	0.540113	0.855617	-4.88986
F11R_HPA061700	0	-0.0407377	2.02599	-0.611765	0.54237	0.855617	-4.89103
ELANE_HPA066836	0	-0.0533357	2.00513	-0.563811	0.574408	0.855617	-4.90664
COL1A2_HPA068464	0	-0.0642592	2.09432	-0.563252	0.574786	0.855617	-4.90681
CRNN_HPA024343	0	-0.069606	3.63233	-0.544462	0.587588	0.855617	-4.91258
KRT1_HPA017917	0	0.0997505	2.59388	0.533369	0.595208	0.855617	-4.91589
PLAUR_HPA050843	0	-0.0293904	1.99557	-0.523751	0.601851	0.855617	-4.91871
MMP8_HPA022935	0	-0.058193	2.24399	-0.499619	0.618669	0.855617	-4.92556
MMP9_HPA063909	0	-0.103575	2.64588	-0.49569	0.621427	0.855617	-4.92664
CAPNS1_HPA006872	0	-0.0819348	2.56263	-0.476666	0.634856	0.855617	-4.93178
IFNG_HPA049525	0	0.0240333	1.83382	0.471875	0.638258	0.855617	-4.93304
DMKN_HPA029406	0	-0.0435884	2.4231	-0.445681	0.656991	0.855617	-4.93971
TXNDC17_HPA022931	0	-0.0488251	2.99393	-0.418946	0.676341	0.855617	-4.94613
KRT4_HPA034881	0	-0.0566011	2.36153	-0.411523	0.681753	0.855617	-4.94784
S100A12_HPA003620	0	-0.0846284	3.69382	-0.406865	0.685157	0.855617	-4.9489
ANXA3_HPA013398	0	-0.0593453	3.31995	-0.38162	0.703721	0.855617	-4.95443
MUC16_HPA065600	0	0.0210457	1.86672	0.38055	0.704512	0.855617	-4.95466
RPTN_HPA030485	0	-0.0727785	3.34347	-0.362685	0.717764	0.855617	-4.95835
CXCL10_HPA029858	0	-0.0240818	1.9343	-0.353005	0.724982	0.855617	-4.96027
CTSG_HPA047737	0	-0.0484627	2.10142	-0.348391	0.728431	0.855617	-4.96117
SERPINB7_HPA024200	0	-0.0103311	1.98234	-0.243931	0.807888	0.922005	-4.97838
DEFA5_HPA015775	0	0.0129082	1.8431	0.238593	0.812011	0.922005	-4.9791
KRT5_HPA059479	0	-0.011296	1.73866	-0.212868	0.831953	0.922005	-4.98233
LYZ_HPA048284	0	-0.0230713	2.05579	-0.209223	0.834788	0.922005	-4.98276
LOR_HPA076123	0	0.0171982	2.0279	0.174678	0.861759	0.937797	-4.98645
KLK11_HPA038938	0	-0.00675064	2.05797	-0.130035	0.896855	0.961844	-4.99024
KRT13_HPA030877	0	-0.0260132	3.42928	-0.10896	0.913498	0.965697	-4.99164
TACSTD2_HPA055067	0	0.0065064	2.23498	0.0512668	0.959236	0.980912	-4.99422
LDHA_HPA075026	0	0.00346887	2.0831	0.0485933	0.96136	0.980912	-4.99429
NCF2_HPA006040	0	-0.00223617	1.97452	-0.0406708	0.967656	0.980912	-4.99449
TMPRSS11E_HPA051062	0	-0.00250929	2.73729	-0.0163749	0.986975	0.986975	-4.99487
